# Supplementary material for: A combinatorial approach to improving the performance of azoarene photoswitches
Source: Beilstein J Org Chem. 2019 Nov 14;15:2753–64. doi: 10.3762/bjoc.15.266 (PMC6880842; doi:10.3762/bjoc.15.266)
Supplement: File 2 — CIF files for 4pzMe-F2, 4pzMe-OMe2, 4pzMe-OMe2_diethylether and 4pzH-F2. [file Beilstein_J_Org_Chem-15-2753-s002.cif]

 
data_4pzH-F2
  
_audit_creation_method            'SHELXL-2018/3' 
_shelx_SHELXL_version_number      '2018/3' 
_chemical_name_systematic         ? 
_chemical_name_common             ? 
_chemical_melting_point           ? 
_chemical_formula_moiety
 'C10 H8 F2 N4' 
_chemical_formula_sum 
 'C10 H8 F2 N4' 
_chemical_formula_weight          222.20 
  
loop_ 
 _atom_type_symbol 
 _atom_type_description 
 _atom_type_scat_dispersion_real 
 _atom_type_scat_dispersion_imag 
 _atom_type_scat_source 
 'C'  'C'   0.0033   0.0016 
 'International Tables Vol C Tables 4.2.6.8 and 6.1.1.4' 
 'H'  'H'   0.0000   0.0000 
 'International Tables Vol C Tables 4.2.6.8 and 6.1.1.4' 
 'F'  'F'   0.0171   0.0103 
 'International Tables Vol C Tables 4.2.6.8 and 6.1.1.4' 
 'N'  'N'   0.0061   0.0033 
 'International Tables Vol C Tables 4.2.6.8 and 6.1.1.4' 
  
_space_group_crystal_system       monoclinic 
_space_group_IT_number            14 
_space_group_name_H-M_alt         'P 21/c' 
_space_group_name_Hall            '-P 2ybc' 
  
_shelx_space_group_comment 
; 
The symmetry employed for this shelxl refinement is uniquely defined 
by the following loop, which should always be used as a source of 
symmetry information in preference to the above space-group names. 
They are only intended as comments. 
; 
  
loop_ 
 _space_group_symop_operation_xyz 
 'x, y, z' 
 '-x, y+1/2, -z+1/2' 
 '-x, -y, -z' 
 'x, -y-1/2, z-1/2' 
  
_cell_length_a                    19.826(3) 
_cell_length_b                    3.9279(4) 
_cell_length_c                    13.2624(17) 
_cell_angle_alpha                 90 
_cell_angle_beta                  109.525(15) 
_cell_angle_gamma                 90 
_cell_volume                      973.4(2) 
_cell_formula_units_Z             4 
_cell_measurement_temperature     173(2) 
_cell_measurement_reflns_used     2009 
_cell_measurement_theta_min       3.2120 
_cell_measurement_theta_max       27.3420 
  
_exptl_crystal_description        'tabular needles' 
_exptl_crystal_colour             Yellow 
_exptl_crystal_density_meas       ? 
_exptl_crystal_density_method     ? 
_exptl_crystal_density_diffrn     1.516 
_exptl_crystal_F_000              456 
_exptl_transmission_factor_min    ? 
_exptl_transmission_factor_max    ? 
_exptl_crystal_size_max           0.502 
_exptl_crystal_size_mid           0.467 
_exptl_crystal_size_min           0.080 
_exptl_absorpt_coefficient_mu     0.124 
_shelx_estimated_absorpt_T_min    ? 
_shelx_estimated_absorpt_T_max    ? 
_exptl_absorpt_correction_type    analytical 
_exptl_absorpt_correction_T_min   0.948 
_exptl_absorpt_correction_T_max   0.990 
_exptl_absorpt_process_details     
; 
CrysAlisPro 1.171.38.46 (Rigaku Oxford Diffraction, 2015) 
Analytical numeric absorption correction using a multifaceted crystal 
model based on expressions derived by R.C. Clark & J.S. Reid. 
(Clark, R. C. & Reid, J. S. (1995). Acta Cryst. A51, 887-897) 
Empirical absorption correction using spherical harmonics, 
implemented in SCALE3 ABSPACK scaling algorithm. 
; 
_exptl_absorpt_special_details    ? 
_diffrn_ambient_temperature       173(2) 
_diffrn_radiation_wavelength      0.71073 
_diffrn_radiation_type            MoK\a 
_diffrn_source                    'Enhance (Mo) X-ray Source' 
_diffrn_measurement_device_type   'Agilent Xcalibur 3 E' 
_diffrn_measurement_method        'omega scans' 
_diffrn_detector_area_resol_mean  16.0382 
_diffrn_reflns_number             5165 
_diffrn_reflns_av_unetI/netI      0.0297 
_diffrn_reflns_av_R_equivalents   0.0207 
_diffrn_reflns_limit_h_min        -25 
_diffrn_reflns_limit_h_max        16 
_diffrn_reflns_limit_k_min        -4 
_diffrn_reflns_limit_k_max        4 
_diffrn_reflns_limit_l_min        -17 
_diffrn_reflns_limit_l_max        16 
_diffrn_reflns_theta_min          3.072 
_diffrn_reflns_theta_max          28.063 
_diffrn_reflns_theta_full         25.242 
_diffrn_measured_fraction_theta_max   0.860 
_diffrn_measured_fraction_theta_full  0.998 
_diffrn_reflns_Laue_measured_fraction_max    0.860 
_diffrn_reflns_Laue_measured_fraction_full   0.998 
_diffrn_reflns_point_group_measured_fraction_max   0.860 
_diffrn_reflns_point_group_measured_fraction_full  0.998 
_reflns_number_total              2044 
_reflns_number_gt                 1675 
_reflns_threshold_expression      'I > 2\s(I)' 
_reflns_Friedel_coverage          0.000 
_reflns_Friedel_fraction_max      . 
_reflns_Friedel_fraction_full     . 
  
_reflns_special_details 
; 
 Reflections were merged by SHELXL according to the crystal 
 class for the calculation of statistics and refinement. 
  
 _reflns_Friedel_fraction is defined as the number of unique 
 Friedel pairs measured divided by the number that would be 
 possible theoretically, ignoring centric projections and 
 systematic absences. 
; 
  
_computing_data_collection        'CrysAlisPro, Rigaku OD' 
_computing_cell_refinement        'CrysAlisPro, Rigaku OD' 
_computing_data_reduction         'CrysAlisPro, Rigaku OD' 
_computing_structure_solution     'SHELXS-2014 (Sheldrick, 2017)' 
_computing_structure_refinement 'SHELXL-2018/3 (Sheldrick, 2018)' 
_computing_molecular_graphics     'Bruker SHELXTL' 
_computing_publication_material   'CIFTAB-2014 (Sheldrick, 2017)' 
_refine_special_details           ? 
_refine_ls_structure_factor_coef  Fsqd 
_refine_ls_matrix_type            full 
_refine_ls_weighting_scheme       calc 
_refine_ls_weighting_details 
'w=1/[\s^2^(Fo^2^)+(0.0385P)^2^+0.4454P] where P=(Fo^2^+2Fc^2^)/3' 
_atom_sites_solution_primary      ? 
_atom_sites_solution_secondary    ? 
_atom_sites_solution_hydrogens    geom 
_refine_ls_hydrogen_treatment     constr 
_refine_ls_extinction_method      none 
_refine_ls_extinction_coef        . 
_refine_ls_number_reflns          2044 
_refine_ls_number_parameters      146 
_refine_ls_number_restraints      0 
_refine_ls_R_factor_all           0.0525 
_refine_ls_R_factor_gt            0.0403 
_refine_ls_wR_factor_ref          0.1004 
_refine_ls_wR_factor_gt           0.0927 
_refine_ls_goodness_of_fit_ref    1.047 
_refine_ls_restrained_S_all       1.047 
_refine_ls_shift/su_max           0.000 
_refine_ls_shift/su_mean          0.000 
  
loop_ 
 _atom_site_label 
 _atom_site_type_symbol 
 _atom_site_fract_x 
 _atom_site_fract_y 
 _atom_site_fract_z 
 _atom_site_U_iso_or_equiv 
 _atom_site_adp_type 
 _atom_site_occupancy 
 _atom_site_site_symmetry_order 
 _atom_site_calc_flag 
 _atom_site_refinement_flags_posn 
 _atom_site_refinement_flags_adp 
 _atom_site_refinement_flags_occupancy 
 _atom_site_disorder_assembly 
 _atom_site_disorder_group 
N1 N 0.22675(7) 0.2845(4) 0.12016(10) 0.0262(3) Uani 1 1 d . . . . . 
N2 N 0.29200(7) 0.2770(4) 0.17834(10) 0.0258(3) Uani 1 1 d . . . . . 
C3 C 0.18052(8) 0.1509(4) 0.17275(12) 0.0235(4) Uani 1 1 d . . . . . 
C4 C 0.11830(9) -0.0170(5) 0.11227(12) 0.0277(4) Uani 1 1 d . . . . . 
F4 F 0.10718(5) -0.0632(3) 0.00654(7) 0.0413(3) Uani 1 1 d . . . . . 
C5 C 0.06861(9) -0.1437(5) 0.15384(14) 0.0302(4) Uani 1 1 d . . . . . 
H5A H 0.027111 -0.258409 0.109484 0.036 Uiso 1 1 calc R U . . . 
C6 C 0.08051(9) -0.1000(5) 0.26220(14) 0.0303(4) Uani 1 1 d . . . . . 
H6A H 0.047342 -0.190106 0.292912 0.036 Uiso 1 1 calc R U . . . 
C7 C 0.14024(9) 0.0735(4) 0.32591(13) 0.0285(4) Uani 1 1 d . . . . . 
H7A H 0.147939 0.107299 0.399849 0.034 Uiso 1 1 calc R U . . . 
C8 C 0.18813(8) 0.1957(4) 0.28049(13) 0.0250(4) Uani 1 1 d . . . . . 
F8 F 0.24406(5) 0.3802(3) 0.34254(7) 0.0350(3) Uani 1 1 d . . . . . 
C9 C 0.33844(8) 0.4160(4) 0.13021(12) 0.0246(4) Uani 1 1 d . . . . . 
C10 C 0.32524(8) 0.5808(4) 0.03311(12) 0.0245(4) Uani 1 1 d . . . . . 
H10A H 0.279705 0.632809 -0.017531 0.029 Uiso 1 1 calc R U . . . 
N11 N 0.38886(7) 0.6521(4) 0.02459(10) 0.0248(3) Uani 1 1 d . . . . . 
N12 N 0.44449(7) 0.5464(4) 0.11155(11) 0.0304(4) Uani 1 1 d . . . . . 
C13 C 0.41333(9) 0.4046(5) 0.17520(13) 0.0298(4) Uani 1 1 d . . . . . 
H13A H 0.438528 0.307234 0.242919 0.036 Uiso 1 1 calc R U . . . 
C14 C 0.40371(9) 0.8121(5) -0.06488(14) 0.0337(4) Uani 1 1 d . . . . . 
H14A H 0.359924 0.816216 -0.127413 0.051 Uiso 1 1 calc R U . . . 
H14B H 0.440714 0.682143 -0.081893 0.051 Uiso 1 1 calc R U . . . 
H14C H 0.420475 1.045567 -0.045508 0.051 Uiso 1 1 calc R U . . . 
  
loop_ 
 _atom_site_aniso_label 
 _atom_site_aniso_U_11 
 _atom_site_aniso_U_22 
 _atom_site_aniso_U_33 
 _atom_site_aniso_U_23 
 _atom_site_aniso_U_13 
 _atom_site_aniso_U_12 
N1 0.0237(7) 0.0307(8) 0.0255(7) 0.0011(6) 0.0100(6) 0.0003(6) 
N2 0.0232(7) 0.0292(8) 0.0267(7) 0.0007(6) 0.0103(6) 0.0030(6) 
C3 0.0215(8) 0.0255(9) 0.0251(8) 0.0048(6) 0.0100(6) 0.0042(6) 
C4 0.0264(9) 0.0340(10) 0.0226(8) 0.0018(7) 0.0079(7) 0.0043(7) 
F4 0.0373(6) 0.0620(8) 0.0230(5) -0.0045(5) 0.0079(4) -0.0089(5) 
C5 0.0223(8) 0.0316(10) 0.0352(9) 0.0011(7) 0.0077(7) 0.0001(7) 
C6 0.0267(9) 0.0325(10) 0.0368(10) 0.0062(8) 0.0172(8) 0.0029(7) 
C7 0.0322(9) 0.0308(10) 0.0262(8) 0.0035(7) 0.0148(7) 0.0063(7) 
C8 0.0245(8) 0.0246(9) 0.0251(8) 0.0008(7) 0.0071(7) 0.0023(7) 
F8 0.0329(6) 0.0437(7) 0.0286(5) -0.0070(4) 0.0104(4) -0.0086(5) 
C9 0.0228(8) 0.0277(9) 0.0245(8) -0.0027(7) 0.0096(7) 0.0005(7) 
C10 0.0193(8) 0.0275(9) 0.0263(8) -0.0019(7) 0.0072(6) 0.0008(7) 
N11 0.0220(7) 0.0289(8) 0.0253(7) -0.0012(6) 0.0101(6) 0.0009(6) 
N12 0.0209(7) 0.0396(9) 0.0298(8) -0.0010(6) 0.0074(6) 0.0029(6) 
C13 0.0253(9) 0.0388(11) 0.0251(8) 0.0009(7) 0.0080(7) 0.0043(8) 
C14 0.0327(9) 0.0372(11) 0.0374(10) 0.0050(8) 0.0199(8) 0.0019(8) 
  
_geom_special_details 
; 
 All esds (except the esd in the dihedral angle between two l.s. planes) 
 are estimated using the full covariance matrix.  The cell esds are taken 
 into account individually in the estimation of esds in distances, angles 
 and torsion angles; correlations between esds in cell parameters are only 
 used when they are defined by crystal symmetry.  An approximate (isotropic) 
 treatment of cell esds is used for estimating esds involving l.s. planes. 
; 
  
loop_ 
 _geom_bond_atom_site_label_1 
 _geom_bond_atom_site_label_2 
 _geom_bond_distance 
 _geom_bond_site_symmetry_2 
 _geom_bond_publ_flag 
N1 N2 1.2658(18) . ? 
N1 C3 1.425(2) . ? 
N2 C9 1.395(2) . ? 
C3 C4 1.392(2) . ? 
C3 C8 1.397(2) . ? 
C4 F4 1.3569(18) . ? 
C4 C5 1.373(2) . ? 
C5 C6 1.387(2) . ? 
C6 C7 1.383(2) . ? 
C7 C8 1.370(2) . ? 
C8 F8 1.3497(18) . ? 
C9 C10 1.386(2) . ? 
C9 C13 1.404(2) . ? 
C10 N11 1.333(2) . ? 
N11 N12 1.3669(19) . ? 
N11 C14 1.457(2) . ? 
N12 C13 1.324(2) . ? 
  
loop_ 
 _geom_angle_atom_site_label_1 
 _geom_angle_atom_site_label_2 
 _geom_angle_atom_site_label_3 
 _geom_angle 
 _geom_angle_site_symmetry_1 
 _geom_angle_site_symmetry_3 
 _geom_angle_publ_flag 
N2 N1 C3 112.75(13) . . ? 
N1 N2 C9 114.10(13) . . ? 
C4 C3 C8 114.90(14) . . ? 
C4 C3 N1 118.92(14) . . ? 
C8 C3 N1 125.95(15) . . ? 
F4 C4 C5 118.42(15) . . ? 
F4 C4 C3 117.73(15) . . ? 
C5 C4 C3 123.84(15) . . ? 
C4 C5 C6 118.35(16) . . ? 
C7 C6 C5 120.56(16) . . ? 
C8 C7 C6 118.81(15) . . ? 
F8 C8 C7 117.96(14) . . ? 
F8 C8 C3 118.51(14) . . ? 
C7 C8 C3 123.48(15) . . ? 
C10 C9 N2 131.25(14) . . ? 
C10 C9 C13 104.75(14) . . ? 
N2 C9 C13 123.99(14) . . ? 
N11 C10 C9 106.65(14) . . ? 
C10 N11 N12 112.60(14) . . ? 
C10 N11 C14 127.88(14) . . ? 
N12 N11 C14 119.49(13) . . ? 
C13 N12 N11 104.40(13) . . ? 
N12 C13 C9 111.60(14) . . ? 
  
_refine_diff_density_max    0.210 
_refine_diff_density_min   -0.197 
_refine_diff_density_rms    0.043 
  
_shelx_res_file 
; 
TITL MF1918 in P2(1)/c 
    MF1918.res 
    created by SHELXL-2018/3 at 14:00:11 on 22-Aug-2019 
REM P2(1)/c (#14 in standard setting) 
REM 4pzH-F2 
CELL 0.71073  19.826338   3.927941  13.262376  90.0000 109.5249  90.0000 
ZERR    4.00   0.003017   0.000427   0.001652   0.0000   0.0151   0.0000 
LATT  1 
SYMM -x, y+1/2,-z+1/2 
SFAC C H F N 
UNIT 40 32 8 16 
TEMP -100 
  
L.S. 6 
FMAP 2 
PLAN 10 
  
ACTA 
  
WGHT    0.038500    0.445400 
FVAR       8.73416 
N1    4    0.226754    0.284477    0.120160    11.00000    0.02366    0.03066 = 
         0.02554    0.00112    0.01000    0.00035 
N2    4    0.292000    0.277010    0.178335    11.00000    0.02315    0.02918 = 
         0.02668    0.00072    0.01034    0.00299 
C3    1    0.180520    0.150855    0.172751    11.00000    0.02152    0.02550 = 
         0.02514    0.00478    0.01001    0.00417 
C4    1    0.118305   -0.017046    0.112274    11.00000    0.02638    0.03397 = 
         0.02263    0.00177    0.00795    0.00425 
F4    3    0.107184   -0.063192    0.006538    11.00000    0.03732    0.06198 = 
         0.02301   -0.00446    0.00793   -0.00887 
C5    1    0.068612   -0.143712    0.153840    11.00000    0.02228    0.03163 = 
         0.03523    0.00112    0.00774    0.00011 
AFIX  43 
H5A   2    0.027111   -0.258409    0.109484    11.00000   -1.20000 
AFIX   0 
C6    1    0.080510   -0.100045    0.262201    11.00000    0.02666    0.03252 = 
         0.03680    0.00624    0.01718    0.00287 
AFIX  43 
H6A   2    0.047342   -0.190106    0.292912    11.00000   -1.20000 
AFIX   0 
C7    1    0.140244    0.073474    0.325910    11.00000    0.03222    0.03079 = 
         0.02617    0.00348    0.01480    0.00628 
AFIX  43 
H7A   2    0.147939    0.107299    0.399849    11.00000   -1.20000 
AFIX   0 
C8    1    0.188132    0.195744    0.280493    11.00000    0.02448    0.02455 = 
         0.02512    0.00077    0.00711    0.00230 
F8    3    0.244059    0.380200    0.342542    11.00000    0.03291    0.04369 = 
         0.02857   -0.00700    0.01045   -0.00864 
C9    1    0.338445    0.416044    0.130210    11.00000    0.02280    0.02771 = 
         0.02453   -0.00272    0.00960    0.00054 
C10   1    0.325236    0.580781    0.033113    11.00000    0.01932    0.02750 = 
         0.02628   -0.00187    0.00723    0.00078 
AFIX  43 
H10A  2    0.279705    0.632809   -0.017531    11.00000   -1.20000 
AFIX   0 
N11   4    0.388860    0.652060    0.024593    11.00000    0.02198    0.02894 = 
         0.02529   -0.00124    0.01012    0.00092 
N12   4    0.444492    0.546420    0.111549    11.00000    0.02087    0.03959 = 
         0.02982   -0.00103    0.00744    0.00292 
C13   1    0.413331    0.404616    0.175204    11.00000    0.02528    0.03881 = 
         0.02512    0.00085    0.00804    0.00429 
AFIX  43 
H13A  2    0.438528    0.307234    0.242919    11.00000   -1.20000 
AFIX   0 
C14   1    0.403709    0.812099   -0.064880    11.00000    0.03266    0.03720 = 
         0.03739    0.00498    0.01991    0.00187 
AFIX 137 
H14A  2    0.359924    0.816216   -0.127413    11.00000   -1.50000 
H14B  2    0.440714    0.682143   -0.081893    11.00000   -1.50000 
H14C  2    0.420475    1.045567   -0.045508    11.00000   -1.50000 
AFIX   0 
HKLF 4 
  
  
  
  
REM  MF1918 in P2(1)/c 
REM wR2 = 0.1004, GooF = S = 1.047, Restrained GooF = 1.047 for all data 
REM R1 = 0.0403 for 1675 Fo > 4sig(Fo) and 0.0525 for all 2044 data 
REM 146 parameters refined using 0 restraints 
  
END 
  
WGHT      0.0386      0.4458 
  
REM Highest difference peak  0.210,  deepest hole -0.197,  1-sigma level  0.043 
Q1    1   0.3658  0.9897 -0.0965  11.00000  0.05    0.21 
Q2    1   0.1867  0.1336  0.2262  11.00000  0.05    0.19 
Q3    1   0.1428  0.1901  0.1371  11.00000  0.05    0.18 
Q4    1   0.3775  0.6344 -0.1328  11.00000  0.05    0.17 
Q5    1   0.1657 -0.0155  0.1593  11.00000  0.05    0.17 
Q6    1   0.3218  0.3832  0.1538  11.00000  0.05    0.17 
Q7    1   0.3295  0.3987  0.0710  11.00000  0.05    0.17 
Q8    1   0.1708  0.0096  0.3031  11.00000  0.05    0.16 
Q9    1   0.2029  0.2157  0.1549  11.00000  0.05    0.15 
Q10   1   0.4524  0.8792 -0.0574  11.00000  0.05    0.15 
; 
_shelx_res_checksum   76193 
  
_shelx_hkl_file 
; 
   0   0  -2 9472.10 328.938   3 
   0   0  -3 150.460 51.5445   2 
   0   0   3 177.027 56.8227   2 
   0   0  -3 54.6586 78.6854   3 
   0   0   4 131966. 1160.58   2 
   0   0  -4 132463. 1739.78   3 
   0   0  -4 132117. 1160.89   2 
   0   0  -5-72.4054 93.7400   3 
   0   0   5 4.28190 48.9176   2 
   0   0  -5-17.4503 46.1495   2 
   0   0  -6 363479. 2340.74   2 
   0   0  -6 366676. 3583.08   3 
   0   0   6 364924. 2324.35   2 
   0   0   7 131.338 81.7370   2 
   0   0  -7-12.1774 99.1535   3 
   0   0   7 182.074 74.8064   1 
   0   0  -7 277.695 87.2563   2 
   0   0   8 41430.8 781.250   1 
   0   0  -8 38629.1 872.109   2 
   0   0  -8 39952.0 1409.19   3 
   0   0  -9 52.4118 53.5949   2 
   0   0  -9 198.062 158.797   3 
   0   0   9 68.2254 68.1997   1 
   0   0 -10 73.1801 70.4517   2 
   0   0  10 147.632 66.4301   1 
   0   0 -10-16.9991 154.708   3 
   0   0  11-2.35640 39.9408   1 
   0   0 -11 101.778 169.405   3 
   0   0 -12 6824.95 761.815   3 
   0   0 -13 102.215 174.240   3 
   0   0 -14 12160.0 1097.15   3 
   0   0 -15 113.441 215.684   3 
   0  -1   0 84.2662 81.2076   2 
   0  -1   0-7.83684 75.7136   1 
   0  -1   1 4395.53 303.716   2 
   0  -1  -1 4263.25 279.926   1 
   0   1   1 4488.58 292.795   1 
   0  -1   1 4377.42 307.872   1 
   0  -1   2 23508.7 380.657   3 
   0  -1   2 25062.2 730.943   2 
   0   1   2 24089.5 642.009   1 
   0  -1  -2 25038.7 639.763   1 
   0   1  -2 25073.1 732.097   2 
   0   1  -2 24987.8 383.772   3 
   0  -1  -3 23148.0 608.418   1 
   0   1  -3 23882.9 526.622   3 
   0   1   3 24065.6 628.254   1 
   0  -1   3 23572.3 742.426   2 
   0   1  -3 21986.6 728.939   2 
   0  -1   4 4625.68 350.882   2 
   0  -1  -4 5200.62 284.580   1 
   0   1  -4 4616.84 356.318   2 
   0   1   4 4867.66 282.423   1 
   0  -1  -4 4693.46 387.936   3 
   0   1  -4 4523.14 284.200   3 
   0   1   5 1350.25 152.680   1 
   0  -1  -5 1520.35 155.995   1 
   0   1  -5 1363.72 180.454   3 
   0   1  -5 1181.01 194.625   2 
   0  -1  -5 1342.26 244.865   3 
   0  -1   5 1376.74 214.356   2 
   0  -1  -6 7634.34 344.836   1 
   0  -1   6 6978.20 459.006   2 
   0   1  -6 7346.02 470.523   2 
   0   1   6 7206.52 330.150   1 
   0   1  -6 7330.16 469.103   3 
   0  -1  -6 7188.35 557.041   3 
   0  -1  -7 26914.1 691.778   2 
   0   1  -7 27690.3 988.094   3 
   0   1  -7 26707.4 928.362   2 
   0   1   7 27731.4 639.663   1 
   0  -1   7 26935.6 931.188   2 
   0  -1  -7 29308.5 1194.79   3 
   0  -1  -7 26845.5 629.136   1 
   0  -1  -8 11996.2 820.455   3 
   0   1  -8 13151.6 672.756   2 
   0   1  -8 11928.4 705.263   3 
   0  -1  -8 12887.1 484.265   2 
   0   1   8 11087.3 390.060   1 
   0  -1   8 13145.7 672.844   2 
   0  -1  -9 1399.36 170.052   2 
   0  -1   9 1121.27 222.067   2 
   0  -1  -9 1349.64 305.681   3 
   0   1   9 1335.67 133.381   1 
   0   1  -9 1414.46 243.478   2 
   0   1  -9 1248.69 260.780   3 
   0  -1  10 17960.8 802.693   1 
   0  -1 -10 18002.0 1147.38   3 
   0  -1  10 19051.7 857.635   2 
   0   1 -10 16660.8 976.793   3 
   0  -1 -10 18005.9 577.794   2 
   0   1 -10 18008.1 852.147   2 
   0  -1 -11 7282.34 774.055   3 
   0   1 -11 7755.70 710.138   3 
   0  -1  11 8373.10 595.374   2 
   0  -1 -12 105.098 195.188   3 
   0  -1  12 285.623 147.099   2 
   0   1 -12-210.497 220.660   3 
   0  -1 -13 18022.3 1344.17   3 
   0   1 -13 18603.3 1229.40   3 
   0   1 -14 12719.0 1081.56   3 
   0  -1 -14 13207.4 1189.37   3 
   0   1 -15 3710.36 635.363   3 
   0  -2   0 1144.13 225.965   1 
   0  -2   0 1003.16 209.684   2 
   0  -2  -1 46553.3 1326.94   1 
   0  -2  -1 45985.1 1319.62   2 
   0  -2   1 47764.5 1370.32   2 
   0  -2   1 48351.7 1385.12   1 
   0  -2  -2 26681.1 981.417   2 
   0  -2  -2 26811.5 824.425   3 
   0  -2   2 27189.9 1062.50   2 
   0  -2   2 28550.6 1094.51   1 
   0  -2  -2 28100.1 1007.97   1 
   0  -2  -3 4983.04 418.730   1 
   0  -2   3 4472.41 442.815   2 
   0  -2  -3 3852.06 355.828   3 
   0  -2  -4 21.0294 90.4712   3 
   0  -2  -4 168.145 110.911   1 
   0   2  -4 5.45774 35.7066   3 
   0  -2  -5 80390.2 1626.63   1 
   0   2  -5 80022.5 1106.19   3 
   0   2  -6 1356.97 170.487   3 
   0  -2  -6 1190.88 271.581   3 
   0  -2   6 989.649 242.120   2 
   0  -2  -6 1233.07 202.980   1 
   0   2  -7 6756.52 432.215   3 
   0  -2   7 5980.14 557.144   2 
   0  -2  -7 5546.73 567.710   3 
   0  -2  -7 6826.46 466.183   1 
   0   2  -8 16597.0 759.492   3 
   0  -2  -8 17765.2 746.540   1 
   0  -2  -8 16631.6 1043.24   3 
   0  -2   8 17945.9 982.076   2 
   0   2  -9 7417.55 550.161   3 
   0  -2  -9 6900.58 717.915   3 
   0  -2   9 7789.50 664.611   2 
   0  -2 -10 3381.10 501.005   3 
   0   2 -10 3365.14 400.649   3 
   0  -2  10 3505.70 470.114   2 
   0   2 -11 8563.21 694.675   3 
   0  -2  11 9577.44 772.436   2 
   0  -2 -11 9602.15 943.818   3 
   0  -2  12 249.029 169.518   2 
   0   2 -12-16.1558 122.998   3 
   0  -2 -12 258.499 239.359   3 
   0  -2 -13 281.113 198.627   3 
   0   2 -13 682.576 252.347   3 
   0  -3   0 130.487 181.684   2 
   0  -3   0-26.0987 41.5457   3 
   0  -3   1 1195.72 289.626   2 
   0  -3  -1 1136.21 173.607   3 
   0  -3  -1 956.870 265.112   2 
   0  -3  -2 35455.7 1444.45   2 
   0  -3  -2 35115.5 1039.53   3 
   0  -3   2 34644.9 1497.37   2 
   0  -3  -3 13139.1 864.148   2 
   0  -3  -3 12483.4 686.584   3 
   0  -3   3 13586.1 944.998   2 
   0  -3  -4 1239.62 276.335   2 
   0  -3  -4 1225.18 242.943   3 
   0  -3   4 1887.45 412.238   2 
   0  -3  -5 2601.97 400.329   2 
   0  -3   5 2394.81 438.550   2 
   0  -3  -5 2558.82 376.994   3 
   0  -3   6-308.362 261.877   2 
   0  -3  -6-40.8614 128.432   3 
   0  -3  -6 183.327 141.946   2 
   0  -3   7 364.236 209.809   2 
   0  -3  -7 510.341 207.137   3 
   0  -3  -7 649.969 204.475   2 
   0  -3  -8 12378.2 824.412   2 
   0  -3   8 12844.7 1008.08   2 
   0  -3  -8 12712.9 980.680   3 
   0  -3   9 26644.3 1460.84   2 
   0  -3  -9 24945.8 1429.20   3 
   0  -3  -9 25776.3 1163.75   2 
   0  -3 -10 317.346 220.019   3 
   0  -3  10 609.494 298.504   2 
   0  -3 -11-184.139 234.994   3 
   0  -3  11-19.5622 150.231   2 
   0  -3  12 7961.80 864.929   2 
   0  -3 -12 6660.20 887.551   3 
   0  -4   0 12588.9 1044.54   2 
   0  -4   1 919.271 316.877   2 
   0  -4  -1 88.8442 161.166   2 
   0  -4   2 679.853 345.524   2 
   0  -4  -2 258.459 216.293   2 
   0  -4   3 999.256 358.410   2 
   0  -4  -3 1066.11 324.142   2 
   0  -4   4 1451.72 378.279   2 
   0  -4  -4 1170.18 351.178   2 
   0  -4   5 4425.26 666.991   2 
   0  -4  -5 4455.37 626.398   2 
   0  -4   6 11043.1 1063.35   2 
   0  -4  -6 11128.8 944.309   2 
   0  -4  -7-8.41124 135.559   2 
   0  -4   7 202.446 218.957   2 
   0  -4  -8-216.516 281.754   3 
   0  -4   8 437.362 334.755   2 
   0  -4   9 340.023 292.512   2 
   0  -4  -9-443.993 279.113   3 
   0  -4 -10 10125.8 1009.47   3 
   1   0 -15 347.635 337.006   3 
   1   0 -14-16.1111 230.929   3 
   1   0 -13 282.219 235.018   3 
   1   0 -12 115272. 2987.06   3 
   1   0 -11-62.9849 79.6165   2 
  -1   0  11-79.2831 70.8011   1 
   1   0 -11-58.6106 209.120   3 
   1   0 -10 36707.8 1007.26   2 
   1   0 -10 38295.3 1545.37   3 
  -1   0  10 40393.0 910.964   1 
  -1   0   9-48.9128 63.0234   1 
   1   0  -9-6.52899 63.6662   2 
   1   0  -9 111.229 102.602   3 
   1   0  -8 93258.7 1463.46   2 
   1   0  -8 95231.3 2118.60   3 
  -1   0   8 94342.4 1315.70   1 
   1   0  -7 0.48123 74.2193   2 
   1   0  -7-45.4449 107.474   3 
  -1   0   7-94.1294 82.1426   2 
  -1   0   7 36.7190 63.1596   1 
   1   0  -6 617.718 119.468   2 
  -1   0   6 641.376 148.202   2 
   1   0  -6 558.973 171.828   3 
  -1   0   5 47.1719 61.9642   2 
   1   0  -5 25.2419 63.6886   2 
   1   0  -4 92328.5 1095.74   2 
  -1   0   4 92836.4 1080.03   2 
  -1   0   3 188.756 73.0017   2 
   1   0  -3 266.017 80.7550   2 
   1   0  -2 4558.54 193.996   2 
  -1   0   2 19562.5 382.971   2 
   1   0   2 836604. 3310.17   3 
  -1   0  -2 825480. 3319.62   3 
  -1   0  -3-86.6049 70.5868   3 
  -1   0  -3 46.0762 32.9410   2 
   1   0   3 62.2170 66.7914   3 
   1   0   3 59.6947 39.6366   2 
  -1   0  -4 1806.76 229.391   3 
  -1   0  -4 1682.58 117.726   2 
   1   0   4 1795.74 123.236   2 
   1   0   5-14.9163 43.4811   2 
  -1   0  -5-6.78901 44.3438   2 
  -1   0  -5 99.5909 98.4112   3 
   1   0   6 79498.2 974.779   2 
  -1   0  -6 77272.6 971.569   2 
   1   0   7-3.47573 29.4727   1 
  -1   0  -7-4.54071 43.0917   2 
   1   0   7 16.6312 47.4287   2 
  -1   0  -7-24.4971 110.992   3 
  -1   0  -8 127.424 59.8909   2 
  -1   0  -8 102.923 124.812   3 
   1   0   8 39.0849 28.8769   1 
   1   0   8 85.8610 40.8915   1 
  -1   0  -9 29.9092 53.9390   2 
   1   0   9-15.1592 30.7963   1 
   1   0   9-13.2720 27.4223   1 
  -1   0 -10 9112.59 410.077   2 
   1   0  10 8628.36 272.768   1 
  -1   0 -10 8960.88 772.079   3 
   1   0  10 8076.48 265.532   1 
  -1   0 -11-59.7692 130.198   3 
  -1   0 -12 14339.0 1068.88   3 
  -1   0 -13 87.7429 201.304   3 
  -1   0 -14 15918.6 1271.86   3 
  -1   0 -15 195.341 280.268   3 
   1   1 -16 989.195 383.578   3 
   1   1 -15 256.075 241.301   3 
   1  -1 -14 1540.86 490.414   3 
   1   1 -14 1440.25 391.289   3 
   1  -1 -13 307.897 179.863   3 
   1   1 -13 506.432 214.288   3 
   1  -1 -12 1097.71 337.173   3 
   1   1 -12 722.845 210.462   3 
  -1  -1  12 1390.71 272.387   2 
  -1  -1  11 4097.65 424.712   2 
   1   1 -11 4293.68 521.659   3 
   1  -1 -11 4685.24 625.877   3 
   1  -1 -10 12375.8 545.366   2 
  -1  -1  10 12591.8 715.204   2 
   1   1 -10 12149.9 716.925   2 
   1   1 -10 11818.6 809.535   3 
  -1   1  10 10970.8 427.748   1 
   1  -1 -10 10742.5 873.103   3 
   1  -1  -9 43.2810 141.392   3 
  -1  -1   9 300.578 149.488   2 
   1   1  -9 191.864 103.963   2 
   1   1  -9 345.178 138.316   3 
  -1   1   9 330.740 89.1766   1 
   1  -1  -9 273.147 117.635   2 
  -1  -1   8 2818.81 326.766   2 
   1  -1  -8 2632.22 240.674   2 
   1   1  -8 2525.40 329.112   3 
  -1   1   8 2510.18 217.338   1 
   1  -1  -8 2277.56 364.982   3 
   1   1  -8 2693.95 318.954   2 
   1  -1  -7 39160.9 857.587   1 
   1   1  -7 38021.6 1131.91   2 
   1   1  -7 38407.0 1146.35   3 
  -1  -1   7 38096.2 1128.63   2 
  -1   1   7 38693.5 837.418   1 
   1  -1  -7 37266.0 1331.92   3 
   1  -1  -6 34771.9 810.809   1 
  -1   1   6 34386.1 787.443   1 
  -1  -1   6 34209.4 1030.89   2 
   1   1  -6 34155.5 1025.13   2 
   1   1  -6 32395.1 957.205   3 
  -1   1   5 7460.89 369.654   1 
  -1  -1   5 6581.40 438.232   2 
   1   1  -5 6921.51 450.652   2 
   1   1  -5 6534.08 383.134   3 
   1  -1  -5 7495.57 371.092   1 
  -1  -1   4 293530. 2751.41   2 
   1  -1  -4 286676. 2235.27   1 
   1   1  -4 279664. 2697.16   2 
  -1   1   4 290609. 2250.23   1 
   1   1  -4 275380. 2095.31   3 
   1   1  -3 76141.8 1345.91   2 
  -1   1   3 80661.9 1193.20   1 
  -1  -1   3 80704.2 1387.06   2 
   1   1  -3 77782.9 868.642   3 
   1  -1  -3 73009.3 1125.27   1 
  -1  -1   2 128952. 1672.11   2 
   1  -1  -2 127685. 1506.26   1 
  -1   1   2 126758. 1514.11   1 
   1   1  -2 128173. 1661.31   2 
  -1   1   1 271559. 2221.72   1 
   1  -1  -1 258096. 2169.14   1 
  -1  -1   1 260931. 2279.88   2 
   1   1  -1 267928. 2296.42   2 
  -1  -1   0 242895. 2086.37   2 
   1  -1   0 241922. 2144.37   1 
  -1  -1   0 240156. 1294.33   3 
  -1   1   0 247560. 2200.01   1 
   1  -1   1 391204. 2788.49   2 
  -1  -1  -1 384273. 2206.94   3 
   1  -1   1 377101. 2743.90   1 
  -1  -1  -1 377933. 2550.10   1 
  -1  -1  -1 382962. 2514.67   2 
   1  -1   1 386696. 1578.83   3 
  -1  -1  -2 687850. 3279.73   1 
   1  -1   2 683974. 3845.35   2 
   1  -1   2 684598. 2545.36   3 
  -1  -1  -2 681471. 3233.19   2 
   1  -1   2 675013. 3814.72   1 
  -1  -1  -2 678717. 3574.37   3 
  -1   1  -2 678866. 2521.70   3 
  -1  -1  -3 55075.1 1163.25   3 
   1  -1   3 53156.2 1108.61   2 
  -1   1  -3 52972.4 866.081   3 
  -1  -1  -3 52231.9 869.919   1 
   1  -1   3 55639.3 1128.09   1 
   1  -1   3 54758.9 890.401   3 
   1  -1   4 86338.3 1304.87   3 
  -1  -1  -4 89170.9 1089.28   1 
  -1   1  -4 88681.9 1494.40   2 
   1  -1   4 90140.2 1497.98   2 
  -1  -1  -4 86487.6 1630.56   3 
  -1   1  -4 87131.4 1304.83   3 
   1  -1   4 91971.4 1502.04   1 
  -1   1  -5 4153.11 338.634   2 
   1  -1   5 3971.99 336.149   2 
  -1  -1  -5 4142.43 395.014   3 
  -1   1  -5 3923.58 319.903   3 
   1  -1   5 4183.48 331.010   1 
  -1  -1  -5 4476.05 240.689   1 
  -1   1  -6 47172.7 1164.06   2 
   1  -1   6 48211.5 1180.29   2 
  -1   1  -6 49390.2 1241.24   3 
  -1  -1  -6 47122.0 758.531   1 
  -1  -1  -6 46244.4 1411.45   3 
   1  -1   6 47424.3 1145.64   1 
   1  -1   7 123070. 1896.15   1 
  -1   1  -7 120926. 2138.00   3 
  -1   1  -7 120661. 1932.20   2 
  -1  -1  -7 118076. 2457.29   3 
  -1  -1  -7 118805. 1278.06   2 
   1  -1   7 120464. 1926.21   2 
  -1   1  -8 5677.88 507.742   3 
  -1   1  -8 6587.22 472.084   2 
   1  -1   8 6424.48 457.746   2 
   1  -1   8 6227.75 445.834   1 
  -1  -1  -8 6494.11 620.792   3 
  -1  -1  -8 6089.75 291.923   2 
  -1  -1  -9 36536.5 1545.36   3 
   1  -1   9 40940.5 1204.21   2 
  -1  -1  -9 37035.2 696.332   2 
  -1   1  -9 38907.5 1406.47   3 
  -1   1  -9 40223.6 1195.01   2 
   1  -1   9 38809.1 1125.44   1 
  -1  -1 -10 5551.85 650.181   3 
   1  -1  10 5940.35 451.039   1 
   1  -1  10 5796.54 470.979   2 
  -1   1 -10 5880.82 599.428   3 
  -1   1 -11 3154.19 484.670   3 
   1  -1  11 3812.95 395.544   2 
  -1  -1 -11 3051.45 518.888   3 
  -1   1 -12 5892.47 680.006   3 
  -1  -1 -12 5781.96 755.121   3 
  -1  -1 -13 6473.20 810.778   3 
  -1   1 -13 5963.71 733.641   3 
  -1  -1 -14 473.907 311.156   3 
  -1   1 -14 827.803 329.406   3 
  -1   1 -15 172.498 250.851   3 
   1   2 -13 184.361 169.654   3 
   1  -2 -13 516.480 268.160   3 
  -1  -2  12 353.688 213.164   2 
   1   2 -12 365.446 234.822   3 
   1  -2 -12 355.397 216.704   3 
   1   2 -11 557.868 172.873   3 
   1  -2 -11 441.395 234.164   3 
  -1  -2  11 407.361 185.108   2 
   1   2 -10 14106.5 801.445   3 
   1  -2 -10 12973.2 1014.94   3 
  -1  -2  10 15015.9 949.991   2 
  -1  -2   9 372.381 184.109   2 
  -1   2   9 639.768 173.274   1 
   1  -2  -9 523.512 248.804   3 
   1   2  -9 688.179 177.068   3 
   1  -2  -9 998.826 212.766   1 
   1  -2  -8 5556.48 599.374   3 
   1  -2  -8 6050.03 457.528   1 
   1   2  -8 5822.16 435.775   3 
  -1  -2   8 6010.85 587.854   2 
  -1   2   8 5882.28 463.402   1 
   1  -2  -7 30.9046 89.6328   1 
   1  -2  -7 96.5703 132.858   3 
  -1  -2   7 127.330 153.101   2 
  -1   2   7 84.0495 88.6816   1 
   1   2  -7-27.0600 75.3046   3 
   1  -2  -6 3167.61 413.368   3 
   1  -2  -6 2905.01 314.382   1 
   1   2  -6 3021.26 239.680   3 
  -1   2   6 3039.69 333.454   1 
  -1  -2   6 3303.24 416.819   2 
  -1   2   5 54889.9 1400.34   1 
  -1  -2   5 55037.9 1615.80   2 
   1  -2  -5 55717.6 1393.25   1 
   1   2  -5 54985.8 818.895   3 
  -1   2   4 86602.1 1781.14   1 
  -1  -2   4 83582.8 1939.98   2 
   1  -2  -4 85180.8 1734.16   1 
  -1   2   3 34628.9 1127.37   1 
  -1  -2   3 33343.2 1199.17   2 
   1  -2  -3 31654.3 1071.79   1 
  -1  -2   2 1907.62 296.744   2 
  -1   2   2 2206.05 305.487   1 
  -1  -2   2 2361.13 319.849   1 
   1  -2  -2 2762.58 327.080   1 
   1  -2  -1 1678.67 256.607   1 
  -1  -2   1 1461.11 262.804   2 
  -1  -2   1 1945.89 299.007   1 
  -1  -2   0 4852.94 436.704   2 
  -1  -2   0 4414.38 235.879   3 
   1  -2   0 4835.19 445.719   1 
  -1  -2   0 5292.74 459.435   1 
   1  -2   0 4757.83 436.047   2 
   1  -2   1 674.386 230.755   2 
   1  -2   1 553.017 74.0307   3 
  -1  -2  -1 444.256 160.806   1 
  -1  -2  -1 683.164 174.775   2 
   1  -2   1 784.523 189.986   1 
  -1  -2  -1 441.038 111.171   3 
  -1  -2  -2 21623.0 871.887   1 
  -1  -2  -2 22280.5 881.634   2 
   1  -2   2 19256.8 372.178   3 
   1  -2   2 20495.4 931.523   2 
  -1  -2  -2 21055.0 724.003   3 
   1  -2   2 20211.0 916.699   1 
  -1  -2  -3 1659.94 242.673   3 
  -1  -2  -3 1998.94 264.371   2 
  -1  -2  -3 2011.44 259.956   1 
   1  -2   3 1540.71 256.881   2 
   1  -2   3 1703.66 131.588   3 
  -1   2  -4 897.406 112.541   3 
   1  -2   4 648.011 169.099   2 
  -1  -2  -4 1018.19 182.422   1 
  -1  -2  -4 982.258 197.333   2 
  -1  -2  -4 1121.82 222.646   3 
  -1  -2  -5 11998.3 626.196   2 
   1  -2   5 13122.2 785.269   2 
  -1   2  -5 12284.5 477.353   3 
  -1  -2  -5 13251.4 655.027   1 
  -1  -2  -5 13506.0 773.895   3 
  -1  -2  -6 326.125 103.816   1 
  -1  -2  -6 502.691 205.441   3 
   1  -2   6 409.862 161.496   2 
  -1   2  -6 502.575 130.412   3 
  -1  -2  -6 506.656 139.382   2 
  -1  -2  -7 6010.05 610.943   3 
  -1   2  -7 5770.14 426.915   3 
  -1  -2  -7 5235.38 400.631   1 
   1  -2   7 6005.79 563.826   2 
  -1  -2  -7 5244.24 406.803   2 
   1  -2   8 4522.20 501.442   2 
  -1  -2  -8 3960.88 338.880   1 
  -1  -2  -8 4523.43 569.797   3 
  -1   2  -8 4669.31 415.769   3 
  -1  -2  -8 4377.24 363.283   2 
  -1  -2  -9 40950.6 1734.83   3 
   1  -2   9 44268.2 1565.57   2 
  -1  -2  -9 42524.5 1094.20   2 
  -1   2  -9 43880.3 1381.01   3 
  -1   2 -10 5225.97 516.106   3 
  -1  -2 -10 5294.83 665.398   3 
   1  -2  10 6262.01 606.808   2 
   1  -2  11 3223.69 466.581   2 
  -1  -2 -11 2879.67 532.054   3 
  -1   2 -11 3065.27 419.148   3 
  -1  -2 -12 7049.92 863.418   3 
  -1   2 -12 8507.19 749.307   3 
   1  -2  12 8545.33 741.526   2 
  -1  -2 -13 308.373 253.576   3 
  -1   2 -13-276.468 230.099   3 
  -1  -3  12 3925.93 632.446   2 
   1  -3 -12 5157.86 770.470   3 
  -1  -3  11 356.704 245.511   2 
   1  -3 -11-90.2419 203.687   3 
   1  -3 -10 12598.7 1076.84   3 
  -1  -3  10 11167.9 967.744   2 
  -1  -3   9 15170.6 1106.92   2 
   1  -3  -9 15731.8 932.276   2 
   1  -3  -9 16061.5 1156.53   3 
  -1  -3   8 932.469 352.420   2 
   1  -3  -8 426.537 209.594   2 
   1  -3  -8 251.612 226.531   3 
  -1  -3   7 2448.74 437.171   2 
   1  -3  -7 2483.08 399.272   2 
   1  -3  -7 2269.51 406.054   3 
   1  -3  -6 127.245 101.102   2 
   1  -3  -6 134.999 167.347   3 
  -1  -3   6-57.1000 193.795   2 
  -1  -3   5 17568.8 1103.10   2 
   1  -3  -5 15589.0 888.322   3 
   1  -3  -5 17717.0 1011.29   2 
   1  -3  -4 44750.1 1602.73   2 
  -1  -3   4 44123.7 1735.19   2 
   1  -3  -4 41786.1 1351.85   3 
   1  -3  -3 17159.3 1022.38   2 
   1  -3  -3 18519.6 820.919   3 
   1  -3  -2 2386.27 394.104   2 
  -1  -3   2 2300.39 394.530   2 
   1  -3  -2 1926.97 253.120   3 
   1  -3  -1 1551.10 200.638   3 
  -1  -3   1 1413.71 331.128   2 
   1  -3  -1 1801.78 340.913   2 
  -1  -3   0 7420.11 670.857   2 
   1  -3   0 6209.37 319.505   3 
   1  -3   0 6340.25 628.547   2 
  -1  -3   0 6336.44 298.410   3 
  -1  -3  -1-52.1106 63.6724   3 
  -1  -3  -1 110.631 119.344   2 
   1  -3   1-137.904 168.637   2 
  -1  -3  -2 10971.4 577.132   3 
  -1  -3  -2 12364.3 843.983   2 
   1  -3   2 12539.2 909.267   2 
  -1  -3  -3 8719.50 571.342   3 
  -1  -3  -3 7929.01 672.156   2 
   1  -3   3 8633.45 757.313   2 
  -1  -3  -4 2050.45 316.068   3 
  -1  -3  -4 2825.10 402.186   2 
   1  -3   4 2415.57 412.922   2 
   1  -3   5 3352.49 506.986   2 
  -1  -3  -5 2765.28 403.094   2 
  -1  -3  -5 2509.29 370.539   3 
  -1  -3  -6 8870.08 740.178   3 
  -1  -3  -6 10555.4 752.943   2 
   1  -3   6 8661.71 799.048   2 
   1  -3   7 5685.40 668.602   2 
  -1  -3  -7 4419.99 572.485   3 
  -1  -3  -7 4747.42 503.870   2 
   1  -3   8 15454.1 1103.12   2 
  -1  -3  -8 16382.8 913.673   2 
  -1  -3  -8 16289.1 1112.88   3 
  -1  -3  -9 1939.67 416.135   3 
   1  -3   9 3033.05 530.953   2 
   1  -3  10 228.975 228.572   2 
  -1  -3 -10-164.396 247.166   3 
   1  -3  11 1121.10 351.462   2 
  -1  -3 -11 551.555 267.851   3 
  -1  -3 -12 1276.91 408.457   3 
   1  -3  12 1599.40 401.231   2 
   1  -4 -10-95.3076 277.656   3 
  -1  -4   9 411.528 304.769   2 
   1  -4  -9 131.927 196.016   3 
   1  -4  -8 9.97660 165.713   3 
   1  -4  -8 201.988 148.359   2 
  -1  -4   7 13391.3 1184.27   2 
   1  -4  -7 10913.1 905.214   3 
   1  -4  -7 14281.2 1073.15   2 
  -1  -4   6 2789.93 553.774   2 
   1  -4  -6 2435.84 468.614   2 
  -1  -4   5 111.949 224.836   2 
   1  -4  -5 297.212 141.296   2 
   1  -4  -4 399.001 225.021   2 
  -1  -4   4 612.971 303.243   2 
   1  -4  -3 576.130 252.937   2 
  -1  -4   3 1152.11 413.545   2 
   1  -4  -2 9579.97 914.324   2 
  -1  -4   2 11383.1 1016.30   2 
  -1  -4   1 215.710 170.751   2 
   1  -4  -1 196.178 190.792   2 
   1  -4   0 95.0565 208.999   2 
  -1  -4   0 49.7681 182.336   2 
   1  -4   1 59.9493 215.077   2 
  -1  -4  -1 47.7789 191.636   2 
  -1  -4  -2-54.7355 193.733   2 
   1  -4   2 24.0639 192.404   2 
   1  -4   3 392.496 215.344   2 
  -1  -4  -3 74.6511 171.123   2 
   1  -4   4 891.203 349.764   2 
  -1  -4  -4 373.869 173.884   2 
   1  -4   5 1884.23 440.921   2 
  -1  -4  -5 1062.97 260.284   2 
   1  -4   6 3501.62 593.113   2 
  -1  -4  -6 3088.42 508.164   2 
   1  -4   7 222.027 210.338   2 
  -1  -4  -7-167.061 181.152   2 
   1  -4   8 960.790 340.081   2 
  -1  -4  -8 822.843 303.373   3 
  -1  -4  -9-4.89457 235.191   3 
   1  -4   9 457.949 275.369   2 
  -1  -4 -10 1532.46 434.672   3 
   2   0 -15 413.000 329.541   3 
   2   0 -14 592.936 299.046   3 
   2   0 -13 168.085 252.938   3 
  -2   0  12 1925.93 232.549   1 
   2   0 -12 1313.34 348.223   3 
   2   0 -11 247.857 151.288   2 
  -2   0  11 43.1018 72.1551   1 
   2   0 -11-19.8005 148.042   3 
  -2   0  10-43.4102 83.9234   1 
   2   0 -10 62.4199 122.215   2 
   2   0 -10 121.701 131.615   3 
   2   0  -9-0.61631 108.854   3 
  -2   0   9 171.256 97.2021   1 
   2   0  -9-81.3652 85.0669   2 
   2   0  -8 812.869 228.545   3 
  -2   0   8 944.202 156.311   1 
   2   0  -8 679.790 141.907   2 
   2   0  -7 196.790 103.328   2 
  -2   0   7 94.9005 91.0066   2 
  -2   0   7 92.1163 77.1659   1 
  -2   0   6 361686. 2704.52   2 
   2   0  -6 361479. 2744.61   2 
   2   0  -5-15.9387 76.7320   2 
  -2   0   5 20.4450 68.0448   2 
   2   0  -4 370275. 2379.23   2 
  -2   0   4 365294. 2357.09   2 
   2   0  -3 51.7980 67.7376   2 
  -2   0   3 14.3151 72.3819   2 
   2   0  -2 2581.40 169.797   2 
  -2   0   2 4534.31 218.724   2 
   2   0   1 147.980 61.3620   3 
  -2   0  -1 277.156 69.4975   3 
   2   0   2 218591. 1855.02   3 
  -2   0  -2 210764. 1829.79   3 
   2   0   3 22.0606 69.9670   3 
  -2   0  -3 9.46301 94.2645   3 
  -2   0  -4 2647.28 278.327   3 
   2   0   4 2528.17 124.964   2 
   2   0   5-19.9339 28.6652   2 
  -2   0  -5-86.7985 116.338   3 
  -2   0  -6 4893.31 218.029   2 
   2   0   6 5407.18 224.525   2 
  -2   0  -6 5531.21 466.458   3 
   2   0   6 4885.10 166.986   1 
   2   0   7 34.7856 35.6127   2 
  -2   0  -7 117.502 132.010   3 
  -2   0  -7-3.92747 37.0684   2 
  -2   0  -8 16129.5 918.063   3 
  -2   0  -9-132.206 172.121   3 
  -2   0 -10 20122.5 1168.82   3 
  -2   0 -11-5.29598 162.115   3 
  -2   0 -12 3813.12 594.916   3 
  -2   0 -13 243.527 284.021   3 
  -2   0 -14 3421.50 641.973   3 
   2   1 -16 5259.43 770.394   3 
   2  -1 -15 381.491 276.221   3 
   2   1 -15 661.566 326.178   3 
   2   1 -14 5508.39 692.974   3 
   2  -1 -14 5526.81 774.436   3 
  -2  -1  13 6124.02 562.418   2 
   2  -1 -13 6791.23 821.114   3 
   2   1 -13 6460.20 715.213   3 
  -2  -1  12 1496.76 274.830   2 
   2  -1 -12 1347.48 392.040   3 
   2   1 -12 1094.68 288.647   3 
  -2   1  11 2538.41 237.335   1 
   2  -1 -11 1738.50 397.942   3 
  -2  -1  11 1793.46 278.389   2 
   2   1 -11 2415.28 385.455   3 
   2  -1 -10 67.6605 93.6803   2 
   2  -1 -10-150.336 216.002   3 
  -2  -1  10 210.738 155.551   2 
  -2   1  10 104.592 80.6493   1 
   2   1 -10-136.287 132.029   3 
   2  -1  -9 34829.4 985.259   2 
   2   1  -9 34745.3 1273.66   3 
  -2   1   9 35181.5 883.459   1 
  -2  -1   9 36136.0 1199.46   2 
   2  -1  -9 36219.9 1489.34   3 
   2   1  -9 31856.2 1143.68   2 
   2   1  -8 4094.06 395.994   2 
  -2   1   8 4638.71 327.822   1 
  -2  -1   8 4655.31 425.554   2 
   2  -1  -8 4337.77 338.046   2 
   2   1  -8 4854.52 442.407   3 
  -2   1   7 8784.23 436.681   1 
   2   1  -7 8492.12 526.176   3 
  -2  -1   7 7548.16 534.631   2 
   2  -1  -7 8490.63 437.428   1 
   2   1  -7 9099.31 573.614   2 
   2  -1  -6 79449.9 1316.27   1 
   2   1  -6 72795.9 1542.06   2 
  -2   1   6 77653.2 1267.49   1 
   2   1  -6 73448.9 1392.12   3 
  -2  -1   6 75762.5 1563.61   2 
  -2  -1   5 191.234 113.043   2 
  -2   1   5 428.468 119.264   1 
   2  -1  -5 605.923 120.301   1 
   2   1  -5 439.125 114.971   3 
   2   1  -5 368.727 129.051   2 
  -2  -1   4 760.261 172.922   2 
  -2   1   4 874.940 152.843   1 
   2   1  -4 828.237 174.153   2 
   2  -1  -4 636.151 120.454   1 
  -2  -1   3 318762. 2820.05   2 
   2  -1  -3 321328. 2511.53   1 
   2   1  -3 322163. 2817.63   2 
  -2   1   3 328294. 2539.54   1 
  -2   1   2 207335. 2020.10   1 
   2   1  -2 211281. 2167.58   2 
   2  -1  -2 211409. 2023.10   1 
   2   1  -1 686113. 3717.43   2 
   2  -1  -1 691326. 3696.96   1 
  -2   1   1 682151. 3699.84   1 
  -2  -1   1 684361. 3734.83   2 
  -2   1   0 37749.7 881.841   1 
  -2  -1   0 36744.2 582.250   3 
   2   1   0 38660.3 839.998   2 
  -2  -1   0 37881.9 832.731   2 
   2   1   0 37616.3 612.907   3 
   2  -1   0 38484.5 882.802   1 
   2   1   1 546076. 2987.09   2 
   2  -1   1 543124. 2388.75   3 
  -2  -1  -1 551278. 2833.60   3 
  -2  -1  -1 548208. 2982.44   2 
  -2   1  -1 540046. 3410.50   1 
   2   1   1 557332. 2864.26   3 
  -2   1  -2 818.966 176.029   1 
   2  -1   2 966.035 160.523   1 
   2  -1   2 607.844 140.822   2 
  -2  -1  -2 642.256 138.158   3 
  -2   1  -2 876.039 124.912   3 
   2  -1   2 939.298 128.211   3 
  -2  -1  -2 440.223 102.550   1 
  -2  -1  -2 859.992 125.706   2 
   2   1   2 890.919 156.905   3 
  -2  -1  -3 61.1556 104.607   3 
  -2  -1  -3 203.438 80.1225   2 
  -2   1  -3 185.713 80.8810   3 
   2  -1   3 165.402 73.7877   3 
  -2  -1  -3 186.164 66.4476   1 
   2  -1   3 98.9938 88.1422   1 
   2  -1   3 147.700 128.075   2 
  -2  -1  -4 3404.69 206.489   1 
   2  -1   4 3443.20 281.165   3 
   2  -1   4 3404.09 292.631   1 
  -2  -1  -4 3090.07 327.855   3 
  -2  -1  -4 3556.63 214.540   2 
  -2   1  -4 3589.37 287.212   3 
   2  -1   4 3137.47 288.934   2 
  -2  -1  -5 7283.25 289.504   2 
   2  -1   5 7712.64 458.229   2 
   2  -1   5 7587.66 443.967   1 
   2  -1   5 8038.00 476.710   3 
  -2  -1  -5 8379.11 575.549   3 
  -2  -1  -5 7893.03 288.394   1 
  -2   1  -5 7283.67 460.049   3 
   2  -1   6 5651.11 443.956   3 
  -2  -1  -6 5412.68 237.710   2 
   2  -1   6 6008.53 421.040   2 
  -2   1  -6 5930.06 451.492   3 
  -2  -1  -6 6240.54 548.083   3 
   2  -1   6 5389.85 388.085   1 
  -2  -1  -6 5639.49 223.895   1 
  -2  -1  -7 11569.2 321.195   2 
   2  -1   7 12562.0 622.232   2 
   2  -1   7 11868.6 580.828   1 
  -2  -1  -7 11656.2 323.568   2 
  -2   1  -7 12637.7 715.998   3 
  -2  -1  -8 10048.1 785.614   3 
  -2   1  -8 9494.97 670.232   3 
   2  -1   8 9302.72 520.346   1 
   2  -1   8 8765.95 534.986   2 
  -2   1  -9 4940.77 526.439   3 
   2  -1   9 4975.74 411.571   2 
   2  -1   9 4428.97 366.121   1 
  -2  -1  -9 4857.30 572.962   3 
   2  -1  10-139.984 105.378   1 
  -2  -1 -10-135.803 186.659   3 
  -2   1 -10-96.1003 195.793   3 
   2  -1  10-114.291 153.508   2 
  -2  -1 -11 11247.0 979.232   3 
  -2   1 -11 12408.3 928.171   3 
   2  -1  11 12215.3 663.924   2 
  -2   1 -12 20428.9 1255.91   3 
  -2  -1 -12 23228.4 1473.65   3 
  -2  -1 -13 16508.8 1304.58   3 
  -2   1 -13 13061.4 1061.09   3 
  -2  -1 -14 1297.28 408.100   3 
  -2   1 -14 1365.79 388.659   3 
  -2   1 -15 6359.34 828.659   3 
  -2  -2  13 2167.10 385.295   2 
   2  -2 -13 2390.11 529.433   3 
   2   2 -13 2444.77 410.797   3 
  -2  -2  12 516.619 267.170   2 
   2  -2 -12 98.2700 225.249   3 
   2   2 -12 639.499 223.703   3 
   2   2 -11 210.864 139.742   3 
  -2  -2  11 552.011 222.808   2 
   2  -2 -11 290.094 181.750   3 
   2   2 -10 16809.5 864.554   3 
   2  -2 -10 14630.5 1080.77   3 
  -2   2  10 16414.0 767.574   1 
  -2  -2  10 16497.1 1008.97   2 
  -2  -2   9 16528.3 983.206   2 
   2   2  -9 16955.1 794.559   3 
   2  -2  -9 16889.8 803.539   1 
  -2   2   9 16529.2 786.006   1 
   2  -2  -9 17446.9 1112.14   3 
  -2   2   8 143.074 136.608   1 
   2  -2  -8-127.555 166.733   3 
   2  -2  -8 266.196 127.052   1 
   2   2  -8 180.229 95.5858   3 
  -2  -2   8 190.877 161.415   2 
  -2   2   7 6023.84 472.345   1 
   2  -2  -7 5119.07 441.186   1 
  -2  -2   7 5329.68 538.342   2 
   2   2  -7 5572.43 366.764   3 
  -2   2   6 5708.38 466.860   1 
   2  -2  -6 5447.45 448.859   1 
  -2  -2   6 5352.40 532.410   2 
   2   2  -6 4794.96 290.207   3 
  -2  -2   5 1378.79 305.896   2 
   2   2  -5 939.291 100.364   3 
  -2   2   5 1216.13 244.931   1 
   2  -2  -5 1320.01 244.137   1 
  -2   2   4 10253.6 632.274   1 
  -2  -2   4 8765.05 648.507   2 
   2  -2  -4 10465.2 628.297   1 
  -2  -2   3 191069. 2865.44   2 
  -2   2   3 181850. 2638.69   1 
   2  -2  -3 185710. 2647.46   1 
   2   2  -2 50698.5 1448.48   2 
   2  -2  -2 53208.1 1424.28   1 
  -2  -2   2 52649.0 1468.63   2 
  -2   2   2 49766.4 1391.17   1 
  -2   2   1 55069.5 1477.73   1 
   2  -2  -1 52815.8 1432.89   1 
  -2  -2   1 54989.4 1492.01   1 
  -2  -2   1 54799.2 1460.12   2 
  -2  -2   0 59859.0 1527.65   1 
  -2  -2   0 62662.6 1544.14   2 
   2  -2   0 63394.4 1587.45   1 
  -2  -2   0 62360.9 905.293   3 
  -2   2   0 62592.5 1588.27   1 
   2  -2   1 44215.2 738.118   3 
  -2  -2  -1 46577.1 1314.57   1 
   2  -2   1 44278.0 1351.57   1 
   2  -2   1 41629.8 1312.66   2 
  -2  -2  -1 41574.0 906.031   3 
  -2  -2  -1 44454.8 1259.82   2 
  -2  -2  -2 383.668 136.141   1 
  -2  -2  -2 451.424 124.555   3 
   2  -2   2 138.336 120.510   1 
   2  -2   2 274.826 123.190   2 
  -2  -2  -2 232.808 109.409   2 
   2  -2   2 478.030 85.9885   3 
  -2  -2  -3 5424.46 427.198   2 
   2  -2   3 5131.73 272.851   3 
  -2  -2  -3 4984.44 410.555   1 
  -2  -2  -3 4629.58 414.248   3 
   2  -2   3 5050.29 478.814   2 
   2  -2   4 6475.59 347.600   3 
  -2  -2  -4 5910.21 436.261   1 
  -2  -2  -4 6227.82 449.096   2 
  -2   2  -4 6262.81 336.092   3 
  -2  -2  -4 5493.33 476.006   3 
   2  -2   4 5288.60 491.903   2 
  -2  -2  -5 56904.0 1328.60   1 
   2  -2   5 56036.3 1138.19   3 
  -2  -2  -5 56317.8 1599.55   3 
  -2   2  -5 57054.7 1140.32   3 
  -2  -2  -5 58283.4 1342.31   2 
   2  -2   5 58611.4 1650.94   2 
   2  -2   6 319.502 186.740   2 
  -2  -2  -6 230.753 125.712   2 
  -2  -2  -6 246.685 143.948   3 
  -2   2  -6 238.831 112.182   3 
  -2  -2  -6 131.395 75.2380   1 
  -2  -2  -7 18416.5 731.966   2 
  -2  -2  -7 17700.0 699.643   1 
  -2  -2  -7 16629.6 1012.64   3 
  -2   2  -7 18573.0 796.326   3 
   2  -2   7 18091.7 969.374   2 
  -2  -2  -8 6276.57 409.554   2 
  -2  -2  -8 7062.79 713.058   3 
  -2  -2  -8 6851.10 420.467   1 
  -2   2  -8 6317.22 509.978   3 
   2  -2   8 6799.74 598.210   2 
  -2  -2  -9 4955.05 352.024   2 
  -2  -2  -9 5139.06 651.174   3 
  -2   2  -9 4773.78 482.773   3 
   2  -2   9 5330.37 556.177   2 
  -2   2 -10 134.181 132.951   3 
   2  -2  10 357.287 157.904   2 
  -2  -2 -10 27.2273 152.511   3 
  -2  -2 -11 200.570 250.784   3 
  -2   2 -11 59.3615 137.909   3 
   2  -2  11-3.56214 142.405   2 
  -2   2 -12 2569.43 441.182   3 
  -2  -2 -12 2328.29 516.933   3 
  -2  -2 -13 682.111 367.793   3 
  -2   2 -13 479.053 251.820   3 
  -2  -3  13-13.6501 184.832   2 
  -2  -3  12 840.548 331.272   2 
   2  -3 -12 32.5433 272.842   3 
  -2  -3  11 6800.52 795.827   2 
   2  -3 -11 7667.25 880.380   3 
   2  -3 -10 525.132 215.554   3 
  -2  -3  10 779.805 304.161   2 
  -2  -3   9 6684.70 761.291   2 
   2  -3  -9 5724.67 687.865   3 
  -2  -3   8 33159.2 1629.10   2 
   2  -3  -8 31495.9 1508.50   3 
  -2  -3   7 9649.98 864.370   2 
   2  -3  -7 8571.18 749.669   3 
   2  -3  -6 7.94396 118.636   3 
  -2  -3   6 173.372 198.735   2 
   2  -3  -5 18.0713 131.826   3 
  -2  -3   5 479.742 271.368   2 
  -2  -3   4 2653.87 437.328   2 
   2  -3  -3 5081.59 554.424   2 
  -2  -3   3 4518.09 543.322   2 
  -2  -3   2 5658.77 614.556   2 
   2  -3  -2 5322.43 579.402   2 
   2  -3  -1 14561.3 953.245   2 
  -2  -3   1 13640.0 923.822   2 
  -2  -3   0 6720.56 652.512   2 
  -2  -3   0 7238.47 325.300   3 
   2  -3   0 7974.84 711.074   2 
  -2  -3  -1 4732.79 333.619   3 
  -2  -3  -1 5095.74 544.150   2 
   2  -3   1 4516.46 228.144   3 
   2  -3   1 4566.82 563.177   2 
  -2  -3  -2 10878.3 584.282   3 
  -2  -3  -2 10215.9 755.605   2 
   2  -3   2 10976.3 839.037   2 
  -2  -3  -3 780.741 220.068   2 
   2  -3   3 859.558 277.697   2 
  -2  -3  -3 385.080 118.920   3 
   2  -3   4 8885.10 777.184   2 
  -2  -3  -4 8461.77 679.694   2 
  -2  -3  -4 8713.36 627.877   3 
   2  -3   5 8596.75 788.512   2 
  -2  -3  -5 7728.50 654.448   3 
  -2  -3  -5 9039.39 692.971   2 
  -2  -3  -6 3003.04 407.170   2 
   2  -3   6 3209.40 498.830   2 
  -2  -3  -6 2652.78 419.947   3 
  -2  -3  -7 26487.4 1344.42   3 
  -2  -3  -7 25459.1 1133.09   2 
   2  -3   7 23489.9 1328.35   2 
  -2  -3  -8 678.415 208.632   2 
   2  -3   8 655.400 275.628   2 
  -2  -3  -8 474.366 240.548   3 
  -2  -3  -9 459.376 263.466   3 
   2  -3   9 1349.03 378.348   2 
   2  -3  10 2626.69 492.533   2 
  -2  -3 -10 2832.11 518.454   3 
   2  -3  11 460.241 231.497   2 
  -2  -3 -11 1027.27 347.300   3 
   2  -4 -10 1075.41 327.115   3 
   2  -4  -9 2453.49 506.182   3 
  -2  -4   9 3994.98 680.349   2 
   2  -4  -8 9.78518 172.637   2 
   2  -4  -8 116.866 176.846   3 
   2  -4  -7 954.296 323.116   2 
  -2  -4   7 1294.44 395.158   2 
   2  -4  -7 300.429 192.881   3 
   2  -4  -6 400.520 225.719   2 
  -2  -4   6 310.662 213.474   2 
   2  -4  -5 225.999 169.513   2 
  -2  -4   5 333.693 264.851   2 
   2  -4  -4 1089.58 348.590   2 
  -2  -4   4 736.995 328.792   2 
   2  -4  -3-83.4084 215.427   2 
  -2  -4   3 109.818 229.212   2 
  -2  -4   2 3387.84 575.017   2 
   2  -4  -2 3486.52 592.141   2 
  -2  -4   1 3121.47 532.315   2 
   2  -4  -1 5233.10 705.131   2 
   2  -4   0-136.069 173.417   2 
  -2  -4   0-102.285 224.659   2 
   2  -4   1 1516.35 404.326   2 
  -2  -4  -1 2559.14 468.270   2 
  -2  -4  -2-141.304 170.701   2 
   2  -4   2 258.195 223.144   2 
  -2  -4  -3 3040.89 511.577   2 
   2  -4   3 2022.91 449.528   2 
  -2  -4  -4 3854.23 563.853   2 
   2  -4   4 5007.02 697.282   2 
   2  -4   5 606.332 319.657   2 
  -2  -4  -5 452.564 202.526   2 
   2  -4   6 1277.59 405.394   2 
  -2  -4  -6 589.207 253.000   2 
   2  -4   7 908.362 357.617   2 
   2  -4   8 248.086 287.705   2 
  -2  -4  -9 929.035 323.044   3 
  -2  -4 -10 5139.56 757.602   3 
   3   0 -15 110.008 184.257   3 
   3   0 -14 13233.5 1123.11   3 
   3   0 -13 80.2094 164.893   3 
  -3   0  12 92.2392 96.8338   1 
   3   0 -12-100.068 169.446   3 
   3   0 -11 183.807 168.969   3 
  -3   0  11-27.5725 75.2471   1 
   3   0 -11 74.1031 100.059   2 
   3   0 -10 1365.86 305.839   3 
  -3   0  10 1178.60 189.343   1 
   3   0 -10 787.589 166.589   2 
   3   0  -9 128.034 84.4470   2 
  -3   0   9 21.2739 79.0912   1 
  -3   0   8 45094.8 1076.26   1 
   3   0  -8 44530.1 1141.20   2 
  -3   0   7 67.7235 75.8928   1 
  -3   0   7 62.4420 76.3438   2 
   3   0  -7 49.2671 79.0599   2 
   3   0  -6 20717.5 699.391   2 
  -3   0   6 20286.7 690.184   2 
   3   0  -5 154.680 81.2404   2 
  -3   0   5 167.952 112.471   2 
  -3   0   4 2251.27 214.257   2 
   3   0  -4 2047.71 206.524   2 
  -3   0   3-73.7470 80.1141   2 
   3   0  -3-31.3698 67.5392   2 
   3   0  -2 493435. 2549.30   2 
  -3   0   2 487765. 2531.55   2 
  -3   0   2 488845. 2524.26   1 
   3   0  -1-11.0416 49.4168   2 
  -3   0   1 101.806 64.8707   1 
   3   0   0 41765.3 699.107   3 
   3   0   0 41739.6 633.829   1 
  -3   0   0 41665.8 691.119   3 
  -3   0   0 41851.3 639.976   1 
  -3   0  -1 24.3367 47.0126   1 
   3   0   1-20.8001 66.1226   3 
  -3   0  -1 35.5508 63.9144   3 
   3   0   1 17.7475 41.8754   1 
   3   0   2 3526.86 156.974   1 
  -3   0  -2 3133.51 250.765   3 
  -3   0  -2 3642.33 154.688   1 
   3   0   2 3522.46 265.119   3 
  -3   0  -3-64.0543 89.3151   3 
  -3   0  -3 115.144 39.0270   1 
   3   0   3 30.7264 38.1485   1 
   3   0   3 158.183 104.366   3 
   3   0   4 47399.5 1197.97   3 
  -3   0  -4 47238.2 1181.47   3 
  -3   0  -5 29.1158 95.5879   3 
   3   0   5-74.7111 81.6872   3 
   3   0   5-1.02751 19.6160   2 
   3   0   6 18468.5 351.486   2 
  -3   0  -6 20336.7 918.490   3 
  -3   0  -7-78.7090 116.281   3 
  -3   0  -8 62472.2 1844.62   3 
  -3   0  -9 150.789 157.585   3 
  -3   0 -10 39628.1 1665.59   3 
  -3   0 -11 33.2624 167.044   3 
  -3   0 -12 14395.1 1126.35   3 
  -3   0 -13 77.1867 164.643   3 
  -3   0 -14 9126.55 986.653   3 
   3   1 -16-333.917 307.128   3 
   3   1 -15 936.753 326.976   3 
   3  -1 -15 841.397 408.530   3 
   3  -1 -14-160.291 303.893   3 
   3   1 -14-21.5075 131.132   3 
  -3  -1  13 2604.95 385.207   2 
   3   1 -13 1924.96 401.052   3 
   3  -1 -13 2744.29 552.552   3 
  -3  -1  12 561.600 212.134   2 
   3  -1 -12 84.6117 231.290   3 
   3   1 -12 396.935 185.235   3 
   3   1 -11 1443.31 314.670   3 
   3  -1 -11 1853.47 268.723   2 
   3  -1 -11 1115.94 319.557   3 
  -3  -1  11 1750.04 309.092   2 
  -3   1  11 1642.38 209.166   1 
  -3  -1  10 4743.69 458.487   2 
   3  -1 -10 4803.87 398.049   2 
   3   1 -10 4990.68 513.723   3 
  -3   1  10 4249.76 339.413   1 
   3  -1 -10 4202.82 538.431   3 
  -3  -1   9 5261.55 484.048   2 
  -3   1   9 5068.15 368.521   1 
   3   1  -9 4419.87 452.297   3 
   3  -1  -9 5336.47 413.016   2 
   3   1  -8 59.2958 130.666   2 
   3  -1  -8 7.71213 94.3131   2 
  -3  -1   8-1.39683 92.9346   2 
  -3   1   8 107.685 84.1296   1 
   3   1  -8-43.7027 108.887   3 
  -3  -1   7 30872.7 1068.07   2 
   3  -1  -7 29763.4 884.397   1 
   3   1  -7 29259.5 1045.69   2 
  -3   1   7 30205.7 866.917   1 
  -3   1   6 25247.0 775.974   1 
  -3  -1   6 25273.1 931.221   2 
   3   1  -6 25960.7 944.655   2 
   3  -1  -6 27079.5 825.798   1 
  -3   1   5 66545.7 1244.94   1 
  -3  -1   5 68729.6 1458.87   2 
   3   1  -5 66608.0 1443.37   2 
   3  -1  -5 67737.9 1273.95   1 
  -3  -1   4 103772. 1723.39   2 
   3  -1  -4 105056. 1554.15   1 
   3   1  -4 105010. 1731.08   2 
  -3   1   4 101594. 1516.64   1 
  -3  -1   3 77366.6 1420.42   2 
   3   1  -3 75266.9 1406.50   2 
  -3   1   3 78188.9 1314.52   1 
   3  -1  -3 76353.5 1303.00   1 
  -3  -1   2 17845.9 648.195   2 
   3   1  -2 17906.7 363.912   3 
   3  -1  -2 17473.9 616.787   1 
   3   1  -2 16892.4 634.805   2 
  -3   1   2 17695.3 628.314   1 
  -3  -1   1 6193.73 231.309   3 
   3   1  -1 5593.00 349.055   2 
  -3  -1   1 5097.40 349.274   2 
   3   1  -1 5482.63 219.957   3 
  -3   1   1 5741.39 367.513   1 
   3  -1  -1 5580.33 354.810   1 
   3   1   0 957449. 3481.91   3 
   3  -1   0 963168. 4582.87   1 
   3   1   0 971929. 4247.29   2 
  -3  -1   0 965548. 3445.61   3 
   3  -1   1 261185. 1935.05   3 
  -3  -1  -1 260121. 2116.50   3 
  -3  -1  -1 259985. 2100.05   2 
   3   1   1 267420. 2154.08   3 
  -3   1  -1 246063. 2354.64   1 
   3  -1   1 251639. 2367.16   1 
  -3   1  -1 257780. 1930.97   3 
   3   1   1 253139. 2093.13   2 
   3  -1   2 4671.04 284.745   3 
  -3  -1  -2 4170.71 251.727   2 
   3  -1   2 4894.60 343.040   1 
  -3   1  -2 4730.03 344.471   1 
   3   1   2 4255.11 317.944   3 
  -3  -1  -2 4054.12 312.046   3 
  -3   1  -2 4831.75 294.956   3 
   3   1   3 4025.75 352.413   3 
   3  -1   3 4700.35 316.539   3 
   3  -1   3 4223.54 332.445   2 
  -3  -1  -3 4569.27 257.663   1 
  -3  -1  -3 4311.68 239.069   2 
  -3   1  -3 4100.54 293.725   3 
  -3  -1  -3 4261.33 361.973   3 
  -3   1  -3 3866.66 311.132   1 
   3  -1   3 4247.35 318.863   1 
  -3  -1  -4 2007.97 153.838   2 
   3   1   4 1922.56 274.751   3 
   3  -1   4 2146.72 242.671   3 
   3  -1   4 2340.50 244.572   1 
  -3   1  -4 2219.23 252.543   3 
   3  -1   4 2151.28 239.009   2 
  -3  -1  -4 1995.04 279.816   3 
  -3  -1  -4 2083.82 157.957   1 
   3  -1   5 1606.62 239.782   3 
   3  -1   5 1565.61 207.216   1 
  -3  -1  -5 1471.63 117.205   2 
  -3   1  -5 1673.09 233.610   3 
  -3  -1  -5 1669.32 122.377   1 
  -3  -1  -5 1862.26 298.351   3 
   3  -1   5 1616.68 215.269   2 
  -3   1  -6 7779.49 535.027   3 
   3  -1   6 7935.59 541.251   3 
  -3  -1  -6 7714.14 605.896   3 
   3  -1   6 7311.07 443.446   1 
   3  -1   6 7908.00 473.696   2 
  -3  -1  -7 19395.5 1029.37   3 
   3  -1   7 20186.5 741.969   1 
  -3   1  -7 19782.4 915.581   3 
   3  -1   7 19744.7 763.580   2 
   3  -1   8 26430.8 873.133   1 
  -3   1  -8 25902.2 1122.56   3 
  -3  -1  -8 26324.3 1271.15   3 
   3  -1   8 26666.1 908.738   2 
  -3  -1  -9 11142.2 875.923   3 
   3  -1   9 10992.4 566.738   1 
  -3   1  -9 11300.2 809.175   3 
   3  -1   9 11962.7 617.090   2 
  -3  -1 -10 538.926 269.637   3 
  -3   1 -10 936.155 270.058   3 
   3  -1  10 667.072 163.865   2 
  -3  -1 -11 5065.16 675.540   3 
  -3   1 -11 4016.86 541.738   3 
  -3   1 -12 3194.54 516.301   3 
  -3  -1 -12 2204.32 468.867   3 
  -3  -1 -13 43.0255 169.607   3 
  -3   1 -13 23.6591 168.428   3 
  -3   1 -14 548.882 290.218   3 
   3  -2 -14 75.9533 268.915   3 
  -3  -2  13 11104.2 908.028   2 
   3   2 -13 9393.44 781.453   3 
   3  -2 -13 10971.9 1065.64   3 
  -3  -2  12 456.105 219.829   2 
   3  -2 -12-16.8461 168.286   3 
   3   2 -12 243.213 137.115   3 
   3   2 -11 20652.8 1017.16   3 
  -3   2  11 20292.3 878.624   1 
   3  -2 -11 19342.2 1289.96   3 
  -3  -2  11 20029.1 1153.13   2 
  -3  -2  10 3672.39 493.212   2 
  -3   2  10 3212.35 355.556   1 
   3   2 -10 2822.53 346.898   3 
   3  -2 -10 3712.32 547.460   3 
   3  -2  -9 16673.3 823.346   1 
  -3   2   9 15761.4 790.970   1 
   3   2  -9 16301.0 763.527   3 
  -3  -2   9 17223.3 1015.57   2 
   3   2  -8-119.242 112.038   3 
   3  -2  -8 16.1042 74.8262   1 
  -3  -2   8 167.062 136.392   2 
  -3   2   8-27.4407 107.481   1 
  -3  -2   7 32433.9 1318.24   2 
   3  -2  -7 29929.7 1088.13   1 
  -3   2   7 33076.7 1141.01   1 
   3   2  -7 30193.4 825.960   3 
  -3  -2   6 43440.5 1488.67   2 
  -3   2   6 42569.5 1291.49   1 
   3  -2  -6 41178.7 1279.75   1 
   3   2  -6 41353.5 809.982   3 
  -3  -2   5 111249. 2322.45   2 
   3  -2  -5 109420. 2065.29   1 
  -3   2   5 112203. 2108.57   1 
  -3   2   4 6733.56 519.250   1 
   3  -2  -4 7982.82 563.519   1 
  -3  -2   4 7468.00 597.313   2 
  -3  -2   3 12737.8 770.134   2 
   3  -2  -3 13518.8 734.438   1 
  -3   2   3 12247.8 702.630   1 
  -3  -2   2 64511.0 1655.92   2 
  -3   2   2 63800.4 1594.47   1 
   3   2  -2 63911.4 1638.26   2 
   3  -2  -2 61222.5 1561.20   1 
   3  -2  -1 3494.04 391.207   1 
  -3  -2   1 3345.80 170.890   3 
  -3  -2   1 3961.04 411.226   2 
   3   2  -1 2938.03 357.001   2 
  -3   2   1 3375.73 388.852   1 
  -3  -2   0 8125.75 562.866   2 
  -3  -2   0 7321.65 332.704   3 
   3  -2   0 7102.32 552.781   1 
  -3   2   0 7490.33 568.236   1 
  -3  -2  -1 159178. 2390.06   2 
   3  -2   1 163833. 2605.00   1 
  -3  -2  -1 159023. 1852.95   3 
   3  -2   1 160934. 1629.93   3 
  -3  -2  -1 157720. 2431.94   1 
  -3  -2  -2 94767.9 1786.35   2 
  -3  -2  -2 98623.3 1872.98   1 
   3  -2   2 98392.0 1269.66   3 
   3  -2   2 96945.4 2033.76   2 
  -3  -2  -2 94330.5 1624.63   3 
  -3  -2  -3 67582.9 1476.00   2 
  -3  -2  -3 68812.6 1525.93   3 
  -3  -2  -3 66351.5 1500.73   1 
   3  -2   3 68619.2 1133.93   3 
   3  -2   3 67147.9 1724.60   2 
  -3  -2  -4 613.532 149.591   1 
  -3  -2  -4 432.141 137.577   2 
  -3   2  -4 434.404 105.877   3 
   3  -2   4 496.550 165.186   2 
  -3  -2  -4 276.565 127.034   3 
   3  -2   4 379.706 98.9864   3 
  -3  -2  -5 8750.25 512.673   1 
  -3  -2  -5 8859.70 516.903   2 
  -3   2  -5 8110.20 472.409   3 
   3  -2   5 8288.29 476.201   3 
   3  -2   5 8355.44 636.820   2 
  -3  -2  -5 8458.42 634.853   3 
   3  -2   6 2521.42 302.846   3 
   3  -2   6 2206.11 335.350   2 
  -3   2  -6 2772.99 295.931   3 
  -3  -2  -6 2367.44 258.040   1 
  -3  -2  -6 2201.78 251.540   2 
  -3  -2  -6 2683.47 393.808   3 
  -3  -2  -7 14519.4 609.834   2 
  -3  -2  -7 15177.2 973.889   3 
  -3   2  -7 15808.1 773.084   3 
  -3  -2  -7 15449.1 626.980   1 
   3  -2   7 16284.9 918.130   2 
   3  -2   8 2149.47 371.549   2 
  -3  -2  -8 1679.77 203.561   2 
  -3  -2  -8 1930.16 415.641   3 
  -3   2  -8 1743.13 294.316   3 
  -3  -2  -9 52179.4 1999.92   3 
   3  -2   9 49258.4 1644.43   2 
  -3   2  -9 51506.0 1603.77   3 
   3  -2  10 1673.06 327.626   2 
  -3  -2 -10 1087.31 366.107   3 
  -3   2 -10 1002.50 234.260   3 
  -3   2 -11 64.4183 135.072   3 
   3  -2  11 68.8283 93.4386   2 
  -3   2 -12 18883.7 1159.72   3 
  -3  -2 -12 16633.9 1330.14   3 
  -3  -3  13-163.120 251.880   2 
   3  -3 -12 1149.66 369.049   3 
  -3  -3  12 1010.50 337.854   2 
  -3  -3  11 10685.1 983.147   2 
   3  -3 -11 11311.4 1057.46   3 
   3  -3 -10 324.831 265.490   3 
  -3  -3  10-59.0238 257.121   2 
   3  -3  -9 13052.4 1027.78   3 
  -3  -3   9 15172.4 1128.99   2 
  -3  -3   8 9447.45 883.243   2 
   3  -3  -8 8378.28 795.367   3 
  -3   3   8 8706.46 739.825   1 
  -3  -3   7 7058.46 757.784   2 
  -3   3   7 7189.31 669.811   1 
   3  -3  -7 6836.96 686.858   3 
  -3   3   6 20844.5 1133.78   1 
  -3  -3   6 20746.4 1249.05   2 
  -3  -3   5 41220.4 1702.27   2 
  -3   3   5 43589.4 1638.83   1 
  -3   3   4 3158.46 458.685   1 
  -3  -3   4 4344.75 576.288   2 
  -3  -3   3 117.876 178.284   2 
   3  -3  -2 14559.7 949.011   2 
  -3  -3   2 12445.8 902.149   2 
   3  -3  -1 1658.93 330.977   2 
  -3  -3   1 2719.81 434.034   2 
   3  -3   0 3245.22 477.924   2 
  -3  -3   0 3043.39 446.512   2 
   3  -3   0 2692.69 235.319   3 
  -3  -3   0 2674.77 210.287   3 
   3  -3   1 6530.07 646.101   2 
  -3  -3  -1 5838.94 585.637   2 
   3  -3   1 5628.89 302.677   3 
  -3  -3  -1 5393.78 364.117   3 
   3  -3   2 622.522 97.0878   3 
  -3  -3  -2 559.102 190.072   2 
  -3  -3  -2 777.101 163.231   3 
   3  -3   2 673.038 194.563   2 
  -3  -3  -3 426.716 144.961   2 
  -3  -3  -3 535.037 170.847   3 
   3  -3   3 742.074 101.108   3 
   3  -3   4 6125.99 652.699   2 
  -3  -3  -4 6337.78 556.889   3 
  -3  -3  -4 5577.65 547.657   2 
  -3  -3  -5 6439.65 585.662   2 
  -3  -3  -5 6921.34 628.757   3 
   3  -3   5 6924.61 703.996   2 
  -3  -3  -6 16339.0 911.641   2 
   3  -3   6 15149.0 1051.01   2 
  -3  -3  -6 16072.3 1016.69   3 
  -3  -3  -7-52.4736 116.830   2 
   3  -3   7 305.485 255.763   2 
  -3  -3  -7 134.339 140.033   3 
   3  -3   8 14415.7 1068.54   2 
  -3  -3  -8 15081.6 1102.49   3 
   3  -3   9 1961.92 395.297   2 
  -3  -3  -9 1767.33 447.154   3 
   3  -3  10 342.765 207.712   2 
  -3  -3 -10 394.931 264.770   3 
  -3  -3 -11 465.854 274.490   3 
   3  -3  11 87.5814 217.664   2 
   3  -4 -11 1466.20 426.377   3 
   3  -4 -10 1043.45 363.825   3 
   3  -4  -9 186.818 177.651   3 
   3  -4  -9-165.692 174.114   2 
  -3  -4   9 296.043 312.401   2 
   3  -4  -8 24700.2 1478.02   2 
  -3  -4   8 28507.5 1747.84   2 
   3  -4  -8 26539.3 1470.64   3 
   3  -4  -7 8242.14 779.057   3 
  -3  -4   7 10788.6 1065.59   2 
   3  -4  -7 10167.7 947.171   2 
  -3  -4   6 2203.63 498.757   2 
   3  -4  -6 2218.01 454.841   2 
   3  -4  -5 12919.8 1059.65   2 
  -3  -4   5 15795.4 1237.10   2 
   3  -4  -4 2597.00 486.985   2 
  -3  -4   4 3104.59 572.570   2 
   3  -4  -3 3339.62 554.729   2 
  -3  -4   3 3731.71 599.140   2 
   3  -4  -2 14876.5 1151.40   2 
  -3  -4   2 16293.3 1224.19   2 
  -3  -4   1 4407.77 661.949   2 
   3  -4  -1 4030.96 615.453   2 
  -3  -4   0 1079.26 310.812   2 
   3  -4   0 1116.96 346.349   2 
  -3  -4  -1 625.656 262.613   2 
   3  -4   1 1416.00 411.862   2 
  -3  -4  -2 1214.71 356.572   2 
   3  -4   2 478.187 251.961   2 
   3  -4   3 939.752 343.523   2 
  -3  -4  -3 1953.03 411.490   2 
  -3  -4  -4 2123.43 432.048   2 
   3  -4   4 2413.11 486.859   2 
  -3  -4  -5 582.840 209.539   2 
   3  -4   5 461.970 283.216   2 
   3  -4   6 878.748 349.073   2 
  -3  -4  -6 1107.58 313.339   2 
   3  -4   7-103.931 239.061   2 
   3  -4   8 970.962 388.604   2 
   4   0 -16 1383.05 426.686   3 
   4   0 -15-15.4020 195.481   3 
   4   0 -14 676.067 239.093   3 
   4   0 -13 172.215 202.111   3 
  -4   0  12 14341.9 719.481   1 
   4   0 -12 14166.0 1038.39   3 
   4   0 -11-131.502 159.971   3 
   4   0 -11 121.626 82.1552   2 
  -4   0  11-88.7136 83.1801   1 
   4   0 -10 14715.2 752.390   2 
  -4   0  10 15366.3 715.935   1 
   4   0  -9-126.568 110.803   2 
  -4   0   9-123.276 74.3084   1 
  -4   0   8 2615.06 298.366   1 
   4   0  -8 2585.84 307.923   2 
  -4   0   7 1.26362 81.6339   1 
  -4   0   7-0.17072 91.4971   2 
   4   0  -7-102.155 76.9233   2 
  -4   0   6 10028.7 522.100   2 
  -4   0   6 10209.0 501.263   1 
   4   0  -6 10470.0 527.568   2 
  -4   0   5 156.454 104.585   2 
   4   0  -5-54.2512 80.5087   2 
  -4   0   5 53.9155 99.3610   1 
  -4   0   4 175540. 1887.90   1 
   4   0  -4 174846. 1931.60   2 
  -4   0   4 172592. 1922.56   2 
  -4   0   3 177.951 96.0062   2 
  -4   0   3 96.6854 98.6284   1 
   4   0  -3 258.519 109.477   2 
   4   0  -2 87429.3 1191.99   2 
  -4   0   2 91389.8 1213.63   1 
  -4   0   1-16.5656 69.5341   1 
   4   0  -1-5.20876 66.1953   2 
   4   0   0 453211. 2406.03   1 
  -4   0   0 453561. 2444.01   1 
   4   0   0 454122. 2656.97   3 
  -4   0   0 461274. 2653.72   3 
   4   0   1 75.7594 68.0643   1 
  -4   0  -1 165.652 84.7646   3 
   4   0   1-2.17350 68.4583   3 
  -4   0  -1 144.111 63.7724   1 
   4   0   2 350227. 1843.22   1 
  -4   0  -2 345912. 1817.87   1 
  -4   0  -2 347553. 2788.46   3 
   4   0   3-0.49695 38.7224   1 
  -4   0  -3 25.8222 43.0215   1 
  -4   0  -3 32.1638 113.939   3 
   4   0   3 195.231 108.123   3 
   4   0   4 128885. 951.895   1 
  -4   0  -4 130575. 952.470   1 
  -4   0  -4 131925. 2047.97   3 
   4   0   5 243.834 138.607   3 
  -4   0  -5 52.6425 106.408   3 
  -4   0  -6 51365.8 1502.20   3 
  -4   0  -7 162.952 160.506   3 
  -4   0  -8 32922.1 1386.11   3 
  -4   0  -9-50.9327 169.538   3 
  -4   0 -10 10806.8 895.330   3 
  -4   0 -11-30.8676 240.495   3 
  -4   0 -12 2286.51 479.991   3 
  -4   0 -13 213.612 218.899   3 
  -4   0 -14-252.668 302.052   3 
   4   1 -16 3438.67 618.239   3 
   4  -1 -15 6072.10 833.817   3 
   4   1 -15 7881.65 859.230   3 
   4  -1 -14-161.145 199.259   3 
   4   1 -14 222.930 207.717   3 
   4  -1 -13 2472.94 494.738   3 
  -4  -1  13 2916.85 427.983   2 
   4   1 -13 2466.23 452.915   3 
  -4  -1  12 25268.2 1149.68   2 
   4  -1 -12 21849.4 1369.84   3 
  -4   1  12 25190.5 891.292   1 
   4   1 -12 24617.0 1281.83   3 
  -4  -1  11 4435.83 478.882   2 
   4   1 -11 3953.15 500.390   3 
  -4   1  11 3887.06 354.508   1 
   4  -1 -11 4307.43 414.944   2 
  -4  -1  10 7589.41 596.913   2 
   4  -1 -10 7123.47 516.955   2 
  -4   1  10 7626.72 489.846   1 
   4   1 -10 6897.23 605.258   3 
  -4   1   9 48884.8 1223.08   1 
  -4  -1   9 49692.2 1485.90   2 
   4  -1  -9 48661.4 1300.67   2 
   4   1  -9 49208.9 1471.37   3 
  -4  -1   8 11868.8 703.229   2 
  -4   1   8 11296.3 578.976   1 
   4  -1  -8 11234.2 612.875   2 
   4   1  -8 11387.8 700.946   2 
   4  -1  -7 14641.3 661.430   1 
   4   1  -7 14477.6 762.296   2 
  -4  -1   7 15226.6 763.968   2 
  -4   1   7 14253.9 637.646   1 
   4  -1  -6 23950.3 829.429   1 
   4   1  -6 23414.6 925.482   2 
  -4  -1   6 22952.6 918.029   2 
  -4   1   6 23998.1 808.896   1 
  -4  -1   5 23859.1 898.491   2 
   4  -1  -5 23650.5 806.486   1 
  -4   1   5 22943.0 777.497   1 
   4   1  -5 22198.0 860.521   2 
   4   1  -4 28647.0 932.542   2 
  -4  -1   4 27244.4 911.102   2 
  -4   1   4 27138.3 828.379   1 
   4  -1  -4 27485.7 845.380   1 
  -4   1   3 88014.4 1464.99   1 
  -4  -1   3 83576.4 1516.44   2 
   4  -1  -3 82799.3 1433.69   1 
   4   1  -3 82876.9 1515.98   2 
   4   1  -2 79318.8 1420.25   2 
  -4  -1   2 78471.8 1398.15   2 
   4  -1  -2 81916.0 1394.28   1 
  -4   1   2 77318.1 1367.25   1 
   4   1  -2 77519.1 923.568   3 
  -4  -1   1 13191.9 553.929   2 
   4   1  -1 13562.7 416.157   3 
   4   1  -1 13982.8 568.148   2 
   4  -1  -1 12899.6 554.708   1 
  -4   1   1 13540.0 576.147   1 
  -4  -1   1 13714.2 416.198   3 
   4   1   0 150989. 1738.05   2 
  -4  -1   0 150694. 1732.15   2 
  -4  -1   0 148881. 1535.13   3 
  -4   1   0 149982. 1893.87   1 
   4  -1   0 152830. 1624.80   3 
   4   1   0 150643. 1563.70   3 
   4   1   1 38995.0 892.381   3 
  -4   1  -1 37070.1 834.463   3 
   4  -1   1 41047.2 866.658   3 
   4  -1   1 39424.3 969.876   1 
  -4  -1  -1 38802.3 888.373   3 
  -4  -1  -1 36837.5 809.006   2 
  -4   1  -1 37341.4 950.480   1 
   4   1   1 38115.2 821.754   2 
  -4   1  -2 55882.2 1087.73   3 
  -4  -1  -2 55407.0 1186.34   3 
   4  -1   2 56280.5 1167.32   1 
   4   1   2 54299.1 915.558   2 
  -4  -1  -2 54623.4 915.228   2 
  -4   1  -2 57157.0 1189.96   1 
   4   1   2 55706.5 1200.88   3 
   4  -1   2 56795.7 1091.95   3 
  -4  -1  -3 114543. 1902.66   3 
  -4  -1  -3 115757. 1218.22   2 
   4  -1   3 115253. 1686.41   3 
   4   1   3 116889. 1916.70   3 
  -4   1  -3 117106. 1690.11   3 
  -4   1  -3 113417. 1692.38   1 
   4  -1   3 112742. 1663.94   1 
   4   1   4 23.5051 84.2041   3 
  -4   1  -4-83.6825 104.888   3 
   4  -1   4-64.9891 67.7843   1 
  -4  -1  -4 64.4985 35.4588   2 
   4  -1   4 40.8512 76.4965   2 
  -4  -1  -4 145.891 102.785   3 
  -4  -1  -4-34.0014 46.0445   1 
   4  -1   4 5.52936 66.0601   3 
  -4   1  -5 12400.1 653.756   3 
   4  -1   5 13081.6 676.425   3 
  -4  -1  -5 12163.6 315.614   1 
  -4  -1  -5 13681.0 781.094   3 
   4  -1   5 12608.3 576.412   1 
   4  -1   5 11969.9 568.323   2 
   4  -1   6-29.4117 82.3543   1 
   4  -1   6 13.8972 69.0646   2 
   4  -1   6 13.3844 90.7948   3 
  -4   1  -6 38.2769 99.2260   3 
   4  -1   7 9858.05 540.293   2 
   4  -1   7 9171.98 508.256   1 
  -4   1  -7 9586.35 672.339   3 
  -4  -1  -7 9411.54 737.019   3 
   4  -1   8 2018.75 243.187   1 
   4  -1   8 2055.35 256.716   2 
  -4  -1  -8 1950.54 393.319   3 
  -4   1  -8 2214.32 348.332   3 
  -4   1  -9 40095.7 1538.39   3 
  -4  -1  -9 38133.2 1654.96   3 
   4  -1   9 39752.5 1102.29   2 
   4  -1   9 37616.4 1030.55   1 
   4  -1  10 12840.5 636.185   2 
  -4  -1 -10 13050.8 1030.70   3 
  -4   1 -10 12855.3 925.486   3 
  -4  -1 -11 1426.93 384.291   3 
  -4   1 -11 1415.78 360.727   3 
  -4   1 -12 8741.70 857.528   3 
  -4  -1 -12 8190.11 921.382   3 
  -4   1 -13 1353.92 421.006   3 
  -4  -1 -13 701.087 351.418   3 
  -4   1 -14 324.961 253.701   3 
  -4  -2  14 1104.89 304.303   2 
   4  -2 -14 1115.13 404.784   3 
   4  -2 -13 940.534 351.395   3 
   4   2 -13 842.026 277.922   3 
  -4  -2  13 915.631 302.745   2 
   4  -2 -12 1141.32 368.827   3 
  -4  -2  12 1278.32 330.526   2 
   4   2 -12 705.115 222.968   3 
  -4  -2  11 11410.4 888.627   2 
  -4   2  11 10453.0 670.103   1 
   4   2 -11 10351.4 708.435   3 
   4  -2 -11 11057.5 979.941   3 
  -4   2  10 545.113 170.688   1 
   4   2 -10 402.493 135.256   3 
  -4   2   9 3754.07 410.015   1 
   4   2  -9 3145.76 337.810   3 
  -4  -2   9 3379.66 464.879   2 
  -4   2   8 744.782 197.676   1 
  -4  -2   8 753.137 233.650   2 
   4   2  -8 388.108 108.058   3 
  -4   2   7 861.387 215.462   1 
   4  -2  -7 822.590 197.545   1 
  -4  -2   7 327.659 175.083   2 
   4   2  -7 410.493 102.193   3 
   4   2  -6 19999.2 569.485   3 
  -4   2   6 21560.9 947.626   1 
   4  -2  -6 21380.9 955.582   1 
  -4  -2   6 21655.7 1062.71   2 
  -4   2   5 241.874 165.707   1 
  -4  -2   5 208.159 172.435   2 
   4  -2  -4 35163.9 1197.66   1 
  -4   2   4 33134.7 1179.14   1 
  -4  -2   4 35189.5 1282.22   2 
  -4  -2   3 56862.8 1600.85   2 
  -4   2   3 54662.3 1506.41   1 
   4  -2  -3 56784.3 1522.35   1 
   4   2  -2 3508.09 405.823   2 
  -4  -2   2 3595.01 415.424   2 
  -4   2   2 3611.72 402.793   1 
   4  -2  -2 4160.55 426.056   1 
  -4  -2   1 2761.91 187.260   3 
   4  -2  -1 1982.00 304.067   1 
   4   2  -1 2331.39 333.711   2 
  -4  -2   1 2164.55 306.934   2 
  -4   2   1 1842.34 300.797   1 
   4   2   0 93221.9 1869.50   2 
  -4  -2   0 97155.0 1915.08   2 
   4  -2   0 93420.4 1397.42   3 
  -4  -2   0 92755.6 1290.80   3 
  -4   2   0 91911.5 1987.14   1 
  -4  -2  -1 44360.1 1270.39   2 
  -4  -2  -1 41983.8 1003.67   3 
   4  -2   1 45332.0 962.822   3 
  -4  -2  -2 6339.55 483.427   1 
   4  -2   2 5742.00 353.585   3 
   4  -2   2 5871.59 517.129   2 
  -4   2  -2 7173.22 570.637   1 
  -4  -2  -2 5799.51 448.954   2 
  -4  -2  -2 5235.78 399.623   3 
  -4  -2  -3 366.522 155.395   2 
   4  -2   3 324.071 208.356   2 
  -4  -2  -3 162.722 137.301   3 
   4  -2   3 466.169 123.345   3 
  -4  -2  -3 475.112 160.819   1 
  -4  -2  -4 26.2034 69.1821   2 
  -4  -2  -4 59.3481 68.3606   1 
  -4   2  -4-38.9223 110.830   3 
  -4  -2  -4-69.8818 105.066   3 
   4  -2   4 22.9907 141.433   2 
   4  -2   4 106.170 77.2909   3 
   4  -2   5 9451.19 674.571   2 
  -4  -2  -5 10465.9 553.836   1 
  -4  -2  -5 9976.63 537.532   2 
  -4   2  -5 9823.55 561.752   3 
  -4  -2  -5 9655.41 702.260   3 
   4  -2   5 9834.16 557.545   3 
   4  -2   6 1569.97 286.884   2 
   4  -2   6 1237.97 223.263   3 
  -4  -2  -6 1551.16 212.253   2 
  -4  -2  -6 1573.28 217.360   1 
  -4   2  -6 1113.93 209.919   3 
  -4  -2  -6 1679.96 338.982   3 
   4  -2   7 90427.7 2147.80   2 
  -4  -2  -7 90349.7 1456.72   2 
  -4  -2  -7 91986.2 1464.16   1 
  -4   2  -7 91189.2 1935.83   3 
  -4  -2  -7 91516.3 2430.21   3 
   4  -2   8 28217.9 1227.09   2 
  -4   2  -8 27396.4 1138.48   3 
  -4  -2  -8 29818.6 1466.27   3 
  -4  -2  -8 25838.7 698.181   2 
  -4   2  -9-5.03970 142.463   3 
   4  -2   9 249.230 167.009   2 
  -4  -2  -9-92.5207 158.467   3 
   4  -2  10 10378.2 777.739   2 
  -4  -2 -10 10253.2 971.354   3 
  -4   2 -10 11110.6 823.876   3 
  -4  -2 -11 273.781 191.310   3 
  -4   2 -11 97.0437 130.928   3 
  -4  -2 -12 588.674 302.958   3 
  -4   2 -12 129.716 164.848   3 
  -4  -3  14 1105.17 337.439   2 
  -4  -3  13 504.676 248.792   2 
   4  -3 -12 20048.4 1475.98   3 
  -4  -3  12 21693.2 1430.00   2 
   4  -3 -11 1199.30 402.389   3 
  -4  -3  11 1381.52 418.878   2 
   4  -3 -10 2497.60 482.438   3 
  -4  -3  10 1831.97 406.220   2 
  -4   3  10 2856.48 427.699   1 
  -4  -3   9 12022.7 1008.71   2 
   4  -3  -9 9885.20 899.755   3 
  -4   3   9 11200.2 849.065   1 
  -4   3   8 10018.2 794.377   1 
  -4  -3   8 10804.1 944.574   2 
  -4  -3   7 7516.78 773.050   2 
  -4   3   7 6847.05 682.338   1 
  -4  -3   6 46809.3 1858.00   2 
  -4   3   6 46895.6 1726.12   1 
  -4   3   5 2294.68 410.356   1 
  -4  -3   5 3180.31 500.835   2 
  -4   3   4 40562.5 1614.78   1 
  -4  -3   4 42366.6 1707.48   2 
  -4   3   3 6359.59 659.674   1 
  -4  -3   3 7192.53 707.290   2 
  -4   3   2 14394.9 974.825   1 
  -4  -3   2 12353.4 899.410   2 
  -4  -3   1 671.031 80.5097   3 
  -4  -3   1 937.958 266.517   2 
  -4  -3   0 16725.7 1010.25   2 
   4  -3   0 16664.2 632.648   3 
   4  -3   0 16312.9 1028.63   2 
  -4  -3   0 16904.1 566.867   3 
   4  -3   1 14002.3 978.164   2 
  -4  -3  -1 13844.6 909.299   2 
  -4  -3  -1 13022.5 593.780   3 
   4  -3   1 14005.9 540.369   3 
  -4  -3  -2 4518.62 507.209   2 
   4  -3   2 4568.97 293.648   3 
  -4  -3  -2 4267.79 385.533   3 
   4  -3   2 5276.14 614.206   2 
   4  -3   3 43.7427 149.184   2 
  -4  -3  -3 349.287 118.384   2 
  -4  -3  -3 128.418 102.230   3 
   4  -3   3 229.297 82.7216   3 
  -4  -3  -4 15.9026 142.387   2 
  -4  -3  -4 64.4013 97.5268   3 
  -4  -3  -5 296.254 165.921   2 
   4  -3   5 87.3898 153.645   2 
  -4  -3  -5-109.305 138.472   3 
   4  -3   6 1485.85 350.263   2 
  -4  -3  -6 1008.29 249.990   2 
  -4  -3  -6 1066.70 294.884   3 
  -4  -3  -7 3750.87 425.319   2 
   4  -3   7 3408.55 497.969   2 
  -4  -3  -7 4994.48 628.513   3 
   4  -3   8 7133.61 759.604   2 
  -4  -3  -8 7954.89 810.867   3 
   4  -3   9 77.8395 146.946   2 
  -4  -3  -9 19.7434 250.437   3 
   4  -3  10 1368.57 355.728   2 
  -4  -3 -10 2021.57 474.857   3 
  -4  -3 -11 688.252 366.577   3 
   4  -4 -11-82.4686 273.365   3 
   4  -4 -10 1674.43 439.525   3 
   4  -4  -9 16744.0 1208.58   2 
   4  -4  -9 16563.4 1229.86   3 
   4  -4  -8 171.672 263.442   3 
  -4  -4   8 882.111 364.609   2 
   4  -4  -8 500.349 326.871   2 
   4  -4  -7 2322.23 440.854   3 
   4  -4  -7 3014.32 545.108   2 
   4  -4  -6 8443.94 868.758   2 
   4  -4  -6 6745.26 678.134   3 
  -4  -4   6 7281.17 871.421   2 
   4  -4  -5 4768.83 694.499   2 
  -4  -4   5 5497.96 752.912   2 
   4  -4  -4 626.037 318.187   2 
  -4  -4   4 196.944 176.357   2 
  -4  -4   3 3864.75 622.885   2 
   4  -4  -3 5588.30 722.177   2 
   4  -4  -2 114.181 158.457   2 
  -4  -4   2 72.5832 227.120   2 
   4  -4  -1 4589.53 660.824   2 
  -4  -4   1 2982.03 543.202   2 
  -4  -4   0 2359.79 483.434   2 
   4  -4   0 2366.55 501.850   2 
  -4  -4  -1 1188.58 338.349   2 
   4  -4   1 1285.89 386.484   2 
   4  -4   2 5.54003 207.979   2 
  -4  -4  -2 370.845 202.891   2 
  -4  -4  -3 2101.31 441.347   2 
   4  -4   3 2053.98 476.821   2 
   4  -4   4 7391.82 856.338   2 
  -4  -4  -4 8110.48 817.143   2 
   4  -4   5 9511.88 988.503   2 
  -4  -4  -5 9433.28 848.272   2 
   4  -4   6 1656.72 434.273   2 
   4  -4   7 126.028 233.457   2 
   4  -4   8-151.731 174.191   2 
   5   0 -16 9099.97 1015.57   3 
   5   0 -15-73.2943 192.702   3 
   5   0 -14 2078.47 473.084   3 
   5   0 -13-128.841 189.668   3 
  -5   0  13-22.7896 118.226   1 
   5   0 -12 13.7119 142.493   3 
  -5   0  12 104.270 123.202   1 
  -5   0  11-0.23254 88.0533   1 
  -5   0  10 20195.8 867.355   1 
   5   0 -10 20833.1 930.675   2 
   5   0  -9 145.824 112.964   2 
  -5   0   9 46.4353 94.0601   1 
  -5   0   8 211103. 2591.14   1 
   5   0  -8 208817. 2713.05   2 
  -5   0   7 21.7992 85.0073   1 
   5   0  -7 252.182 136.757   2 
  -5   0   6 121189. 1823.20   1 
  -5   0   6 117825. 1844.64   2 
   5   0  -6 119520. 1882.80   2 
  -5   0   5 165.383 120.306   2 
  -5   0   5 87.3926 104.526   1 
   5   0  -5 154.446 90.5318   2 
  -5   0   4 92820.9 1473.06   1 
   5   0  -4 93775.2 1499.44   2 
  -5   0   4 93046.0 1483.52   2 
  -5   0   3 235.671 123.607   1 
   5   0  -3 207.794 128.420   2 
  -5   0   2 1057.53 163.111   1 
   5   0  -2 1149.42 171.263   2 
  -5   0   1-16.6922 74.1754   1 
   5   0  -1 99.2304 69.2993   3 
   5   0  -1 138.943 90.3812   2 
   5   0   0 195.916 110.365   3 
   5   0   0-40.8482 76.7836   1 
  -5   0   0 172.051 88.7623   1 
  -5   0   0 51.8416 122.544   3 
  -5   0  -1-27.9489 73.4557   1 
   5   0   1 37.7630 73.1073   1 
  -5   0  -1 98.5731 89.3837   3 
  -5   0  -2 20811.1 738.953   3 
   5   0   2 22186.2 757.578   3 
   5   0   2 20326.7 511.785   1 
  -5   0  -2 21220.1 521.917   1 
  -5   0  -3 27.5517 39.4518   1 
   5   0   3 51.7842 41.0256   1 
  -5   0  -3-30.4398 90.0500   3 
   5   0   3 94.1915 78.7931   3 
   5   0   4 5201.91 196.101   2 
   5   0   4 6014.86 242.341   1 
  -5   0  -4 5437.02 225.086   1 
  -5   0  -4 5553.25 450.728   3 
   5   0   4 5313.65 443.495   3 
   5   0   5 18.8917 82.8333   3 
  -5   0  -5 125.596 119.069   3 
  -5   0  -6 24.8241 97.1547   3 
  -5   0  -7-60.8871 143.644   3 
  -5   0  -8-67.2310 167.765   3 
  -5   0  -9-164.935 201.569   3 
  -5   0 -10-241.274 215.630   3 
  -5   0 -11-215.707 270.693   3 
  -5   0 -12 8986.54 917.093   3 
  -5   0 -13 7.14584 207.580   3 
   5   1 -16-171.120 220.190   3 
   5   1 -15 125.650 221.682   3 
   5  -1 -15-139.531 203.351   3 
   5   1 -14 267.392 229.503   3 
  -5  -1  14 243.629 163.948   2 
   5  -1 -14 226.079 244.432   3 
  -5  -1  13 7969.40 687.559   2 
   5   1 -13 7057.24 728.789   3 
   5  -1 -13 6980.67 827.481   3 
   5   1 -12 122.607 139.155   3 
  -5  -1  12 156.188 161.470   2 
  -5   1  12 70.4343 85.5779   1 
  -5  -1  11 5772.35 545.526   2 
   5   1 -11 5130.82 562.994   3 
  -5   1  11 5179.74 436.554   1 
   5  -1 -10 5262.95 467.677   2 
  -5   1  10 5483.37 443.608   1 
  -5  -1  10 5137.45 509.048   2 
  -5  -1   9 7284.46 590.780   2 
  -5   1   9 7718.20 522.880   1 
   5  -1  -9 6891.42 519.042   2 
   5  -1  -8 161.577 99.1180   1 
  -5   1   8 263.103 133.766   1 
   5  -1  -8 461.630 151.706   2 
  -5  -1   8 293.413 164.940   2 
   5  -1  -7 40205.1 1160.89   1 
  -5   1   7 42652.9 1160.21   1 
  -5  -1   7 43055.0 1315.58   2 
   5   1  -7 40768.0 1298.05   2 
   5  -1  -6 64688.8 1442.95   1 
   5   1  -6 65416.4 1581.11   2 
  -5  -1   6 64434.1 1558.50   2 
  -5   1   6 65643.7 1411.22   1 
   5  -1  -5 41603.2 1125.22   1 
   5   1  -5 43964.3 1235.94   2 
  -5  -1   5 40815.2 1202.60   2 
  -5   1   5 40104.8 1080.47   1 
   5   1  -4 22273.5 850.475   2 
   5  -1  -4 22240.2 799.758   1 
  -5  -1   4 22476.4 854.257   2 
  -5   1   4 22342.1 795.093   1 
   5   1  -3 62608.1 1347.74   2 
  -5  -1   3 62436.8 1359.03   2 
  -5   1   3 62735.0 1318.07   1 
   5  -1  -3 64033.0 1329.18   1 
  -5   1   2 86.8455 100.830   1 
   5  -1  -2 96.5429 91.3677   1 
   5   1  -2 154.717 66.6183   3 
  -5  -1   2 51.9717 120.740   2 
  -5  -1   1 255485. 2471.88   2 
   5  -1  -1 260897. 2596.78   1 
   5   1  -1 257668. 2501.95   2 
   5   1  -1 250991. 2052.20   3 
  -5  -1   1 254073. 2038.35   3 
  -5   1   1 252474. 2573.08   1 
  -5   1   0 227.508 112.650   1 
   5  -1   0 404.080 117.691   3 
  -5  -1   0 160.991 87.2739   3 
  -5  -1   0 251.782 129.621   2 
   5  -1   0 20.2738 82.4550   1 
   5   1   0-32.6443 79.5084   2 
   5   1   0 62.8835 63.1018   3 
  -5   1  -1 2668.66 279.400   1 
   5   1   1 2738.07 237.111   2 
  -5   1  -1 2240.13 234.513   3 
  -5  -1  -1 2414.96 221.251   2 
   5  -1   1 2966.41 263.665   3 
   5  -1   1 2758.19 272.372   1 
   5   1   1 2559.65 259.254   3 
  -5  -1  -1 2251.63 240.828   3 
   5   1   2 65075.1 1038.53   2 
  -5  -1  -2 65244.6 1037.12   2 
  -5   1  -2 63260.8 1296.64   1 
  -5   1  -2 64990.9 1275.62   3 
   5  -1   2 68771.6 1332.80   1 
   5  -1   2 69580.4 1323.47   3 
  -5  -1  -2 65209.1 1367.21   3 
   5   1   2 65453.1 1376.55   3 
   5   1   3 1015.61 201.869   3 
   5  -1   3 725.733 149.803   1 
   5   1   3 647.581 96.4457   2 
  -5  -1  -3 612.858 100.051   2 
  -5   1  -3 719.504 163.029   3 
   5  -1   3 442.542 135.839   3 
  -5  -1  -3 723.656 185.931   3 
  -5   1  -3 753.597 161.423   1 
   5  -1   4 8079.67 472.369   2 
  -5  -1  -4 7719.33 276.994   2 
  -5   1  -4 8516.67 529.300   3 
  -5  -1  -4 7558.62 563.774   3 
   5  -1   4 8817.68 540.930   3 
   5  -1   4 8336.11 474.021   1 
   5   1   4 8475.46 590.409   3 
  -5   1  -4 7687.12 459.894   1 
  -5   1  -5 77637.9 1713.56   3 
   5  -1   5 75618.3 1441.72   2 
  -5  -1  -5 74857.4 1862.94   3 
   5  -1   5 77255.1 1727.15   3 
   5  -1   5 72634.5 1405.59   1 
  -5  -1  -5 71412.5 777.278   1 
   5  -1   6 481.763 129.540   2 
   5  -1   6 679.216 129.713   1 
  -5   1  -6 684.912 191.430   3 
  -5  -1  -6 1071.89 259.443   3 
  -5   1  -7 12283.7 782.584   3 
   5  -1   7 11757.6 584.388   2 
  -5  -1  -7 12343.1 864.130   3 
   5  -1   7 11504.9 561.338   1 
  -5   1  -8 4757.12 521.581   3 
   5  -1   8 4884.91 379.108   2 
   5  -1   8 4410.42 349.966   1 
  -5  -1  -8 4388.81 554.876   3 
   5  -1   9 50818.5 1226.02   2 
  -5   1  -9 49060.6 1750.49   3 
  -5  -1  -9 48848.3 1917.05   3 
  -5  -1 -10 3790.08 585.267   3 
  -5   1 -10 3347.20 488.447   3 
  -5  -1 -11 7177.69 828.894   3 
  -5   1 -11 7574.20 771.570   3 
  -5   1 -12 34.8461 174.128   3 
  -5  -1 -12-166.671 225.124   3 
  -5  -1 -13 4238.17 692.509   3 
  -5   1 -13 3876.59 605.845   3 
  -5   1 -14 1959.23 485.115   3 
   5  -2 -14 280.892 198.872   3 
  -5  -2  14 577.191 240.668   2 
   5  -2 -13 467.276 318.531   3 
   5   2 -13 624.752 248.409   3 
  -5  -2  12 5674.72 664.741   2 
   5  -2 -12 5694.30 769.696   3 
   5   2 -12 4293.01 491.876   3 
  -5   2  11 563.433 206.843   1 
   5   2 -11 108.529 126.063   3 
  -5   2  10 20018.4 967.783   1 
  -5  -2  10 23054.0 1242.06   2 
   5   2 -10 20791.5 931.230   3 
   5   2  -9 30.9862 88.2862   3 
  -5   2   9 261.880 143.443   1 
  -5   2   8 23215.7 1025.07   1 
  -5  -2   8 22635.6 1171.49   2 
   5   2  -8 21874.7 793.478   3 
  -5   2   7 975.538 232.646   1 
   5   2  -7 598.510 123.827   3 
  -5  -2   7 743.461 223.823   2 
  -5   2   6 12286.7 751.325   1 
  -5  -2   6 10350.7 750.346   2 
   5   2  -5 26137.0 548.495   3 
  -5   2   5 27871.1 1105.48   1 
  -5  -2   5 27118.2 1178.88   2 
  -5   2   4 8495.36 614.099   1 
  -5  -2   4 9182.67 676.790   2 
   5   2  -4 8010.85 264.318   3 
  -5  -2   3 29563.7 1168.99   2 
  -5   2   3 29108.6 1128.99   1 
   5   2  -3 25902.2 484.638   3 
  -5  -2   2 52763.3 1520.41   2 
   5   2  -2 51494.2 790.967   3 
   5   2  -1 9392.98 626.303   2 
  -5  -2   1 9144.46 621.390   2 
  -5  -2   1 9418.92 393.586   3 
   5   2  -1 9004.49 396.987   3 
  -5   2   1 9816.00 669.465   1 
   5   2   0 88558.8 1406.39   3 
   5   2   0 91891.0 1903.65   2 
   5  -2   0 89356.4 1478.69   3 
  -5  -2   0 88714.4 1867.20   2 
  -5   2   0 94911.6 2036.16   1 
  -5  -2   0 91470.1 1395.42   3 
   5   2   1 50500.5 1353.65   2 
  -5  -2  -1 50446.1 1372.10   2 
  -5  -2  -1 47931.5 1135.91   3 
   5  -2   1 48654.2 1093.43   3 
  -5   2  -1 53184.5 1553.03   1 
   5   2   1 48682.4 1156.51   3 
  -5  -2  -2 8625.05 553.426   2 
   5  -2   2 8851.42 477.053   3 
   5   2   2 8199.40 526.661   3 
  -5  -2  -2 7835.97 512.990   3 
  -5   2  -2 7338.03 585.527   1 
   5  -2   3 27371.2 866.912   3 
   5  -2   3 25290.1 1080.64   2 
  -5  -2  -3 25199.1 911.909   2 
  -5  -2  -3 25492.8 943.891   1 
  -5   2  -3 26558.0 1120.87   1 
  -5  -2  -3 25204.4 989.233   3 
   5  -2   4 3944.27 429.820   2 
  -5  -2  -4 3471.77 332.121   2 
  -5  -2  -4 3315.17 328.397   1 
  -5  -2  -4 3288.03 394.370   3 
   5  -2   4 3898.75 350.195   3 
  -5   2  -4 3290.95 321.615   3 
  -5  -2  -5 2501.96 266.669   2 
  -5  -2  -5 2352.94 263.331   1 
   5  -2   5 2788.79 376.915   2 
  -5   2  -5 2798.66 324.529   3 
  -5  -2  -5 2821.60 393.632   3 
   5  -2   5 2275.27 288.916   3 
   5  -2   6 383.927 141.002   3 
   5  -2   6 407.813 146.535   2 
  -5   2  -6 341.311 132.620   3 
  -5  -2  -6 306.595 96.4125   1 
  -5  -2  -6 227.642 77.2114   2 
  -5  -2  -6 376.369 214.604   3 
  -5  -2  -7 1885.04 207.034   2 
   5  -2   7 2536.70 384.199   2 
  -5   2  -7 1876.71 321.978   3 
  -5  -2  -7 1786.56 399.347   3 
   5  -2   8 13573.0 841.065   2 
  -5   2  -8 13932.9 855.263   3 
  -5  -2  -8 14676.7 1057.37   3 
  -5   2  -9 8761.04 719.930   3 
   5  -2   9 8392.97 678.445   2 
  -5  -2  -9 7805.20 820.322   3 
   5  -2  10 764.319 239.292   2 
  -5   2 -10 742.107 249.211   3 
  -5  -2 -10 517.466 234.782   3 
  -5   2 -11 40.0074 151.269   3 
  -5  -2 -11 311.629 284.236   3 
  -5   2 -12 879.105 308.968   3 
  -5  -2 -12 522.517 300.037   3 
  -5  -3  14-287.532 213.282   2 
  -5  -3  13 300.976 311.451   2 
   5  -3 -12 1493.04 445.654   3 
  -5  -3  12 2043.41 509.451   2 
  -5  -3  11 11167.4 1019.92   2 
   5  -3 -11 9807.61 990.119   3 
   5  -3 -10 1546.42 380.050   3 
  -5  -3  10 2140.55 454.491   2 
  -5   3  10 2062.16 383.999   1 
  -5  -3   9 1139.23 362.077   2 
  -5   3   9 797.686 237.194   1 
  -5  -3   8 17116.9 1187.08   2 
  -5   3   8 18232.4 1109.35   1 
  -5   3   7 2394.65 414.702   1 
  -5  -3   7 2863.69 496.702   2 
  -5   3   6 2431.57 415.487   1 
  -5  -3   6 2919.30 518.633   2 
  -5   3   5-55.4382 136.941   1 
  -5  -3   5 132.104 249.611   2 
  -5   3   4 49407.9 1796.76   1 
  -5  -3   4 43478.4 1740.79   2 
  -5   3   3 11.1930 175.385   1 
  -5  -3   3 25.0415 183.520   2 
  -5   3   2 707.022 256.956   1 
  -5  -3   2 283.312 164.361   2 
  -5   3   1-109.707 146.077   1 
  -5  -3   1-12.3298 122.588   2 
  -5  -3   1 67.5810 50.7260   3 
   5  -3   0 5449.12 392.695   3 
  -5   3   0 4480.65 559.303   1 
  -5  -3   0 5548.43 350.279   3 
  -5  -3  -1 2052.80 372.623   2 
   5  -3   1 2610.75 444.480   2 
  -5  -3  -1 2340.23 270.150   3 
   5  -3   1 2077.04 235.918   3 
   5  -3   2 13239.8 955.548   2 
  -5  -3  -2 12733.9 862.556   2 
   5  -3   2 13280.0 568.644   3 
  -5  -3  -2 14345.2 727.414   3 
  -5  -3  -3 3577.13 453.464   2 
   5  -3   3 4409.76 562.904   2 
  -5  -3  -3 3919.94 414.414   3 
   5  -3   4 484.527 232.336   2 
  -5  -3  -4 303.207 135.310   2 
  -5  -3  -4 557.672 200.719   3 
   5  -3   5 3781.43 540.910   2 
  -5  -3  -5 3484.08 473.315   3 
  -5  -3  -5 3346.81 406.387   2 
   5  -3   6 12896.8 972.661   2 
  -5  -3  -6 12669.6 790.585   2 
  -5  -3  -6 12722.7 923.624   3 
   5  -3   7 680.379 224.162   2 
  -5  -3  -7 1140.64 320.088   3 
   5  -3   8 84.4312 193.518   2 
  -5  -3  -8 32.4908 219.353   3 
   5  -3   9 2473.31 476.876   2 
  -5  -3  -9 2431.16 494.413   3 
  -5  -3 -10 1620.84 433.113   3 
   5  -3  10 2992.96 498.519   2 
   5  -4 -11-387.994 288.127   3 
   5  -4 -10-692.080 312.645   3 
   5  -4  -9 1015.13 366.265   3 
   5  -4  -9 652.951 294.668   2 
   5  -4  -8 5025.76 662.370   3 
   5  -4  -8 5296.46 694.851   2 
  -5  -4   7 35285.4 1926.01   2 
   5  -4  -7 34337.3 1756.65   2 
   5  -4  -7 31271.5 1534.06   3 
   5  -4  -6 4299.31 545.298   3 
   5  -4  -6 5275.01 721.707   2 
  -5  -4   6 5393.32 750.488   2 
   5  -4  -5-135.018 184.262   2 
  -5  -4   5 528.157 316.028   2 
   5  -4  -4-349.698 253.857   2 
  -5  -4   4 133.264 261.620   2 
   5  -4  -3 9985.80 962.980   2 
  -5  -4   3 12165.8 1069.68   2 
  -5  -4   2 3218.40 570.656   2 
   5  -4  -2 1831.89 453.884   2 
   5  -4  -1 23086.1 1469.19   2 
  -5  -4   1 21506.0 1380.61   2 
   5  -4   0 1747.52 434.202   2 
  -5  -4   0 1518.37 417.490   2 
   5  -4   1-46.7606 182.059   2 
  -5  -4  -1-9.59884 153.372   2 
   5  -4   2 3977.94 625.561   2 
  -5  -4  -2 4152.76 600.738   2 
   5  -4   3 5550.93 758.065   2 
  -5  -4  -3 6614.77 749.246   2 
   5  -4   4 571.902 285.643   2 
  -5  -4  -4 558.662 213.975   2 
   5  -4   5 2842.29 567.600   2 
  -5  -4  -5 2126.29 412.875   2 
   5  -4   6 3569.08 622.217   2 
   5  -4   7 3307.73 622.900   2 
   5  -4   8 210.165 216.113   2 
   6   0 -16-349.326 288.469   3 
   6   0 -15 160.051 178.183   3 
   6   0 -14-138.524 211.173   3 
   6   0 -13-305.623 276.246   3 
  -6   0  13-110.751 97.1490   1 
  -6   0  12 29239.5 1147.92   1 
  -6   0  11 78.2780 117.709   1 
  -6   0  10 287.293 153.470   1 
   6   0  -9 182.446 141.444   2 
  -6   0   9 60.8739 115.291   1 
  -6   0   8 2477.16 327.275   1 
   6   0  -8 2258.60 303.803   2 
  -6   0   7 40.9378 131.302   1 
   6   0  -7 156.239 147.478   2 
  -6   0   6 22873.4 842.629   1 
   6   0  -6 22465.1 861.207   2 
  -6   0   5 70.3271 92.9736   1 
   6   0  -5 39.2968 87.4768   2 
  -6   0   4 2334.53 261.679   1 
   6   0  -4 2004.80 246.567   2 
  -6   0   3-37.3375 97.1956   1 
   6   0  -3 84.2465 105.817   2 
  -6   0   2 42361.8 996.627   1 
   6   0  -2 44501.1 995.334   2 
   6   0  -1-40.9136 92.0234   2 
  -6   0   1 80.5447 93.7080   1 
   6   0  -1-61.5466 77.3054   3 
  -6   0   0 415407. 3114.32   3 
   6   0   0 416722. 2839.54   1 
  -6   0   0 408987. 2864.00   1 
   6   0   0 419185. 3135.83   3 
   6   0   0 420484. 2731.55   2 
  -6   0  -1-41.6831 80.8127   1 
   6   0   1-72.0986 68.3141   1 
  -6   0  -1 51.4097 97.5472   3 
   6   0   1 65.9031 85.9930   3 
  -6   0  -2 1509.07 164.699   1 
   6   0   2 1238.27 151.730   1 
  -6   0  -2 1440.69 224.239   3 
   6   0   2 1041.42 188.949   3 
   6   0   3 62.4649 53.8526   1 
  -6   0  -3 50.6571 115.465   3 
  -6   0  -3 34.2671 51.1875   1 
   6   0   3-70.1047 81.0087   3 
  -6   0  -4 3598.74 383.187   3 
   6   0   4 3920.27 398.271   3 
  -6   0  -4 3790.69 214.706   1 
   6   0   5 21.2965 23.5697   2 
   6   0   5 13.1592 17.2014   2 
  -6   0  -5-3.71563 38.7014   1 
  -6   0  -6 6130.47 561.779   3 
  -6   0  -7 76.3547 127.644   3 
  -6   0  -8 49973.6 1779.21   3 
  -6   0  -9-120.465 235.192   3 
  -6   0 -10 3665.58 559.055   3 
  -6   0 -11-276.727 281.370   3 
  -6   0 -12 7170.69 842.279   3 
  -6   0 -13-134.872 224.998   3 
   6   1 -16 573.480 273.877   3 
   6   1 -15 1746.52 417.000   3 
   6  -1 -15 2046.03 505.496   3 
  -6  -1  14 39.9551 122.711   2 
   6   1 -14 390.332 233.673   3 
   6  -1 -14 89.6085 180.577   3 
  -6  -1  13 10169.8 791.125   2 
   6   1 -13 8604.58 809.718   3 
  -6  -1  12 5130.27 554.570   2 
  -6   1  12 5142.04 467.706   1 
   6   1 -12 5096.27 592.540   3 
  -6   1  11 256.519 158.560   1 
  -6  -1  11 400.299 226.593   2 
  -6  -1  10 10186.6 735.966   2 
  -6   1  10 10788.1 648.581   1 
  -6  -1   9-28.4897 120.732   2 
  -6   1   9 64.0022 106.499   1 
   6  -1  -9 149.678 139.023   2 
  -6   1   8 2705.41 322.165   1 
   6  -1  -8 2629.43 326.497   1 
   6  -1  -8 3068.33 358.722   2 
  -6  -1   8 2734.04 362.215   2 
   6  -1  -7 74956.6 1654.79   1 
  -6  -1   7 76473.6 1804.04   2 
  -6   1   7 75159.3 1629.31   1 
   6  -1  -6 4661.05 412.457   1 
   6   1  -6 3934.78 413.333   2 
  -6  -1   6 4221.32 429.316   2 
  -6   1   6 4747.80 411.368   1 
   6  -1  -5 3187.81 334.671   1 
  -6   1   5 2884.63 324.372   1 
  -6  -1   5 2754.83 334.357   2 
   6   1  -5 2697.06 329.195   2 
   6  -1  -4 11716.0 613.994   1 
   6   1  -4 9868.38 587.947   2 
  -6  -1   4 11661.2 638.621   2 
  -6   1   4 11507.9 605.647   1 
   6   1  -3 23216.2 854.655   2 
   6  -1  -3 22682.4 836.681   1 
  -6  -1   3 24044.0 874.891   2 
  -6   1   3 23190.3 839.512   1 
   6   1  -3 23763.9 666.615   3 
   6  -1  -2 900.213 165.255   1 
   6   1  -2 913.112 188.710   2 
  -6  -1   2 1188.36 214.666   2 
   6   1  -2 792.245 132.199   3 
  -6   1   2 882.960 183.465   1 
  -6  -1   1 122706. 1583.58   3 
  -6  -1   1 122737. 1784.21   2 
   6   1  -1 124698. 1607.89   3 
   6  -1  -1 119407. 1858.27   1 
  -6   1   1 117812. 1846.24   1 
   6   1  -1 126256. 1804.43   2 
   6  -1   0 384.861 141.397   1 
  -6   1   0 545.976 165.249   1 
   6   1   0 374.585 111.737   2 
   6  -1   0 424.999 112.533   3 
  -6  -1   0 373.845 118.994   3 
   6   1   0 403.025 119.894   3 
  -6  -1   0 401.750 131.868   2 
  -6  -1  -1 60997.2 1300.53   3 
   6   1   1 63440.7 1149.68   2 
  -6   1  -1 62146.3 1285.37   3 
  -6  -1  -1 60266.7 1124.15   2 
   6  -1   1 62664.8 1323.16   1 
   6  -1   1 60590.7 1274.10   3 
   6   1   1 61942.5 1318.72   3 
  -6   1  -1 59174.1 1303.34   1 
   6   1   2 5838.71 327.727   2 
  -6   1  -2 5636.76 405.101   1 
  -6  -1  -2 6057.23 335.584   2 
   6  -1   2 6080.26 417.316   1 
  -6   1  -2 6087.09 426.972   3 
  -6  -1  -2 5356.66 421.866   3 
   6   1   2 6388.02 462.534   3 
   6  -1   2 6946.74 460.861   3 
   6   1   3 4678.48 261.633   2 
  -6   1  -3 4827.64 397.459   3 
  -6  -1  -3 4526.52 260.854   2 
  -6   1  -3 4846.49 382.365   1 
   6  -1   3 4766.26 374.189   1 
   6  -1   3 4848.39 402.348   3 
   6   1   3 5037.91 454.098   3 
  -6  -1  -3 5022.05 441.914   3 
  -6   1  -4 26506.6 886.131   1 
  -6  -1  -4 25692.8 514.244   2 
   6  -1   4 26860.8 876.394   1 
  -6   1  -4 27413.9 1000.04   3 
  -6  -1  -4 26499.3 1065.58   3 
   6  -1   4 28385.3 1030.05   3 
  -6  -1  -5 3352.50 183.155   1 
   6  -1   5 3614.24 328.819   2 
   6  -1   5 3439.43 320.539   1 
  -6  -1  -5 3863.96 446.737   3 
  -6  -1  -5 3601.65 190.127   1 
  -6   1  -5 3820.66 404.848   3 
   6  -1   6 32113.2 958.099   2 
   6  -1   6 29854.0 928.867   1 
  -6  -1  -6 31159.4 1313.18   3 
  -6   1  -6 31244.3 1217.31   3 
   6  -1   7 7211.80 464.230   2 
   6  -1   7 7798.15 473.933   1 
  -6   1  -7 7827.87 661.516   3 
  -6  -1  -7 8080.88 725.512   3 
   6  -1   8 71817.4 1445.74   2 
   6  -1   8 67881.1 1376.22   1 
  -6   1  -8 68994.8 2022.59   3 
  -6  -1  -8 68804.9 2188.85   3 
  -6   1  -9 2490.41 437.797   3 
   6  -1   9 2712.79 282.277   2 
  -6  -1  -9 2529.43 469.547   3 
  -6   1 -10 370.430 222.876   3 
  -6  -1 -10 329.773 232.633   3 
  -6  -1 -11 3922.16 612.868   3 
  -6   1 -11 3997.41 589.053   3 
  -6   1 -12 2043.82 427.097   3 
  -6  -1 -12 2566.13 563.068   3 
  -6   1 -13-92.4732 187.639   3 
   6  -2 -14 431.825 329.435   3 
  -6  -2  14 87.2071 171.346   2 
  -6  -2  13 10954.5 938.505   2 
   6   2 -13 10403.2 812.878   3 
   6  -2 -13 10628.8 1092.76   3 
   6   2 -12 14254.6 892.373   3 
  -6   2  12 14073.3 843.780   1 
  -6  -2  12 14477.0 1045.24   2 
  -6   2  11 42400.6 1460.31   1 
  -6  -2  11 45353.8 1795.62   2 
   6   2 -11 43301.5 1437.38   3 
  -6   2  10 49060.6 1560.37   1 
  -6  -2  10 51154.8 1858.68   2 
   6   2 -10 48885.0 1423.66   3 
  -6  -2   9 10445.5 834.825   2 
   6   2  -9 9429.19 580.071   3 
  -6   2   9 10451.5 715.071   1 
  -6  -2   8 135.183 186.293   2 
  -6   2   8-50.9142 107.246   1 
  -6  -2   7 7733.98 690.478   2 
  -6   2   7 6470.41 566.072   1 
  -6   2   6 26912.5 1122.97   1 
  -6  -2   6 27290.4 1226.60   2 
  -6   2   5 125736. 2399.99   1 
  -6  -2   5 124374. 2538.83   2 
   6   2  -5 121833. 1325.31   3 
  -6   2   4 86303.9 1984.44   1 
  -6  -2   4 84540.3 2047.65   2 
   6   2  -4 82661.6 1038.20   3 
  -6  -2   3 32949.1 1241.67   2 
   6   2  -3 32397.2 663.878   3 
  -6   2   2 472.988 173.502   1 
  -6  -2   2 349.458 182.860   2 
   6   2  -2 225.683 72.2876   3 
   6   2  -1 76177.7 1776.65   2 
  -6  -2   1 77077.2 1791.19   2 
  -6   2   1 75322.3 1860.78   1 
  -6  -2   1 75508.2 1229.90   3 
   6   2  -1 75179.0 1249.40   3 
   6   2   0-58.7021 87.9434   3 
   6  -2   0-15.7742 83.9769   3 
  -6  -2   0 24.9820 74.7118   3 
   6   2   0 89.2834 117.162   2 
  -6   2   0-93.2720 139.724   1 
   6   2   1 181735. 2374.37   3 
   6   2   1 179386. 2596.20   2 
  -6  -2  -1 179594. 2585.52   2 
   6  -2   1 183259. 2275.06   3 
  -6  -2  -1 176427. 2304.90   3 
  -6   2  -1 180922. 2885.48   1 
   6   2   2 27116.3 972.680   2 
  -6  -2  -2 26877.5 968.913   2 
  -6  -2  -2 26600.1 979.488   3 
   6  -2   2 28044.1 913.833   3 
  -6   2  -2 26020.3 1117.88   1 
   6   2   2 27170.9 999.893   3 
   6   2   3 1681.98 283.041   3 
  -6   2  -3 2025.51 325.457   1 
  -6  -2  -3 1822.72 252.781   2 
  -6  -2  -3 1502.13 261.444   3 
   6  -2   3 1911.95 248.991   3 
   6  -2   4 4929.00 501.627   2 
  -6  -2  -4 4804.08 488.404   3 
  -6  -2  -4 4443.83 368.844   2 
   6  -2   4 4686.13 407.242   3 
  -6   2  -4 5264.51 432.368   3 
  -6  -2  -4 5202.20 419.760   1 
  -6  -2  -5 995.976 180.835   1 
   6  -2   5 870.204 240.108   2 
  -6  -2  -5 1108.63 175.187   2 
  -6   2  -5 1470.25 245.204   3 
  -6  -2  -5 1264.95 294.619   3 
   6  -2   5 1037.63 223.806   3 
  -6  -2  -6 26300.7 816.478   1 
   6  -2   6 26918.4 1170.48   2 
  -6  -2  -6 26783.1 789.716   2 
  -6   2  -6 25781.4 1077.12   3 
  -6  -2  -6 27819.0 1314.94   3 
   6  -2   7 39299.0 1429.89   2 
  -6  -2  -7 38279.8 818.998   2 
  -6   2  -7 39568.2 1398.14   3 
  -6  -2  -7 39905.0 1654.94   3 
  -6  -2  -8 614.854 286.998   3 
  -6   2  -8 591.242 218.016   3 
   6  -2   8 850.831 218.131   2 
   6  -2   9 123.084 131.478   2 
  -6   2  -9-4.66903 113.878   3 
  -6  -2  -9 83.1859 172.068   3 
  -6   2 -10 2369.35 422.295   3 
  -6  -2 -10 2300.07 498.871   3 
  -6   2 -11-8.45796 137.179   3 
  -6  -2 -11-327.183 339.049   3 
  -6   2 -12 151.050 217.939   3 
  -6  -3  14 87.0172 218.967   2 
  -6  -3  13 2803.60 562.219   2 
   6  -3 -12 4140.36 668.412   3 
  -6  -3  12 5162.35 727.904   2 
  -6   3  11 1021.01 279.474   1 
  -6  -3  11 590.263 278.030   2 
  -6   3  10 84.1268 134.590   1 
  -6  -3  10 13.4522 218.966   2 
  -6   3   9 281.873 195.508   1 
  -6  -3   9 477.927 264.630   2 
  -6   3   8 105.339 185.842   1 
  -6  -3   8 429.575 311.966   2 
  -6   3   7 1433.34 339.427   1 
  -6  -3   7 1749.96 413.030   2 
  -6  -3   6 35823.9 1664.13   2 
  -6   3   6 32045.0 1468.10   1 
  -6  -3   5 517.026 283.846   2 
  -6   3   5 678.029 252.925   1 
  -6   3   4 158.611 150.595   1 
  -6  -3   4-14.4230 142.067   2 
  -6   3   3 679.604 262.516   1 
  -6  -3   3 929.989 319.003   2 
  -6  -3   2 3738.23 528.057   2 
  -6   3   2 3695.89 521.998   1 
   6  -3  -1 5266.04 431.352   3 
  -6  -3   1 4877.70 578.319   2 
  -6  -3   1 5456.19 318.598   3 
  -6   3   1 4933.58 599.667   1 
   6  -3   0 7064.10 474.381   3 
  -6   3   0 7103.11 708.462   1 
  -6  -3   0 7314.83 437.962   3 
  -6  -3   0 7752.81 698.005   2 
  -6  -3  -1 5493.59 427.105   3 
   6  -3   1 5043.59 605.756   2 
  -6  -3  -1 5132.39 563.429   2 
   6  -3   1 4752.72 386.726   3 
  -6   3  -1 5428.46 629.590   1 
   6  -3   2 25035.4 1326.79   2 
   6  -3   2 25256.0 864.901   3 
  -6  -3  -2 28035.5 1261.45   2 
  -6  -3  -2 27149.3 1037.49   3 
   6  -3   3 18497.3 1159.18   2 
  -6  -3  -3 17558.5 975.383   2 
  -6  -3  -3 16145.7 865.779   3 
   6  -3   4 244.744 210.879   2 
  -6  -3  -4-189.744 194.852   2 
  -6  -3  -4 4.73984 125.683   3 
   6  -3   5 6785.24 710.870   2 
  -6  -3  -5 7403.28 609.184   2 
  -6  -3  -5 7315.27 674.460   3 
   6  -3   6 5840.21 666.930   2 
  -6  -3  -6 4898.51 485.013   2 
  -6  -3  -6 5587.91 633.462   3 
   6  -3   7 112.830 184.676   2 
  -6  -3  -7 497.149 263.053   3 
  -6  -3  -8 202.794 203.920   3 
   6  -3   8-16.1255 175.955   2 
   6  -3   9 3985.29 591.413   2 
  -6  -3  -9 3972.27 621.522   3 
  -6  -3 -10 3016.03 598.857   3 
   6  -4 -11-142.353 218.317   3 
   6  -4 -10 774.670 318.355   3 
   6  -4  -9 419.700 222.521   3 
   6  -4  -8 343.360 211.890   3 
  -6  -4   8 1501.20 473.588   2 
  -6  -4   7 6971.13 889.815   2 
  -6  -4   6 67.4948 191.709   2 
  -6  -4   5 6484.26 840.712   2 
   6  -4  -4 4621.29 663.260   2 
  -6  -4   4 3832.69 632.363   2 
   6  -4  -3 279.855 294.998   2 
  -6  -4   3 740.345 382.692   2 
   6  -4  -2 13165.6 1128.92   2 
  -6  -4   2 12531.1 1101.05   2 
  -6  -4   1 594.705 309.490   2 
   6  -4  -1 1358.58 401.926   2 
   6  -4   0 1182.68 351.194   2 
  -6  -4   0 715.206 297.952   2 
  -6  -4  -1 310.893 216.219   2 
   6  -4   1 347.368 285.408   2 
   6  -4   2 274.566 202.681   2 
  -6  -4  -2 753.563 244.719   2 
   6  -4   3 555.796 276.461   2 
  -6  -4  -3 96.6579 131.292   2 
   6  -4   4-120.280 283.930   2 
  -6  -4  -4 9.14137 164.282   2 
   6  -4   5 5752.59 778.580   2 
   6  -4   6 631.268 283.802   2 
   6  -4   7 3393.43 628.952   2 
   7   0 -16-108.901 201.441   3 
   7   0 -15-294.585 261.928   3 
   7   0 -14 15384.6 1195.24   3 
  -7   0  13 74.6417 169.969   1 
  -7   0  12 1378.56 298.748   1 
  -7   0  11-41.2434 134.873   1 
  -7   0  10 5644.05 514.947   1 
  -7   0   9 84.1781 93.1029   1 
  -7   0   8 16104.7 800.153   1 
   7   0  -8 16104.8 818.337   2 
  -7   0   7 29.7468 111.608   1 
   7   0  -7 192.492 142.684   2 
   7   0  -6 746.407 196.328   2 
  -7   0   6 783.027 187.513   1 
  -7   0   5 103.113 116.004   1 
   7   0  -5 152.860 121.774   2 
  -7   0   4 39195.7 1084.80   1 
   7   0  -4 39821.7 1092.31   2 
  -7   0   3-99.4387 110.358   1 
   7   0  -3 82.2709 108.580   2 
  -7   0   2 173653. 2138.73   1 
   7   0  -2 172404. 2092.15   2 
   7   0  -1 23.3835 100.068   2 
  -7   0   1-116.905 101.390   1 
   7   0  -1 25.2055 87.2872   3 
  -7   0   0 1873.27 225.985   1 
   7   0   0 1420.20 204.570   2 
  -7   0   0 2084.85 264.120   3 
   7   0   0 1405.28 218.651   3 
  -7   0  -1 9.80394 88.2006   1 
   7   0   1 64.8873 65.3159   2 
  -7   0  -1 195.255 110.078   3 
   7   0   1 116.489 82.8195   3 
  -7   0  -2 56365.8 1050.20   1 
  -7   0  -2 57981.6 1393.82   3 
   7   0   2 59686.8 1427.99   3 
  -7   0  -3-60.2545 50.3195   1 
   7   0   3-56.0981 86.2065   3 
  -7   0  -3-18.9590 135.268   3 
   7   0   4 2448.00 176.629   2 
  -7   0  -4 3039.81 372.390   3 
  -7   0  -4 2754.45 206.673   1 
  -7   0  -5 54.9151 42.2658   1 
   7   0   5 40.7605 34.8979   2 
  -7   0  -5-74.4093 126.243   3 
   7   0   5 57.1704 32.1044   2 
  -7   0  -6 18855.5 1011.02   3 
  -7   0  -7 4.26592 131.794   3 
  -7   0  -8 95403.7 2534.24   3 
  -7   0  -9 48.7723 177.309   3 
  -7   0 -10 50205.5 2034.48   3 
  -7   0 -11-33.1779 176.968   3 
  -7   0 -12 20647.6 1449.22   3 
   7   1 -17 2117.86 514.561   3 
   7   1 -16-16.2168 163.996   3 
   7  -1 -15 8644.74 1005.36   3 
   7   1 -15 8152.56 870.571   3 
  -7  -1  14 429.481 187.747   2 
   7   1 -14 167.001 186.905   3 
  -7  -1  13 322.010 216.466   2 
   7   1 -13-233.055 181.397   3 
  -7   1  13 178.094 124.595   1 
  -7   1  12 1873.76 317.356   1 
  -7  -1  12 1490.68 309.638   2 
  -7   1  11 96136.1 2087.02   1 
  -7  -1  11 100498. 2394.51   2 
  -7   1  10 39278.6 1312.37   1 
  -7  -1  10 39928.8 1474.84   2 
  -7   1   9 4364.15 430.605   1 
  -7  -1   9 3872.46 453.680   2 
   7  -1  -8 23019.3 985.483   1 
  -7   1   8 22184.5 947.046   1 
  -7  -1   8 22632.5 1062.47   2 
   7  -1  -7 24927.7 1005.67   1 
  -7   1   7 23533.7 958.368   1 
  -7  -1   7 27075.9 1123.31   2 
   7  -1  -6 50162.8 1397.03   1 
   7   1  -6 49667.1 1452.41   2 
  -7  -1   6 49963.4 1464.83   2 
  -7   1   6 50821.0 1383.91   1 
   7  -1  -5 42911.1 1257.93   1 
   7   1  -5 40848.6 1275.16   2 
  -7  -1   5 41812.3 1277.54   2 
  -7   1   5 43431.2 1262.50   1 
   7  -1  -4 213724. 2745.35   1 
   7   1  -4 210246. 2766.10   2 
  -7  -1   4 207094. 2735.56   2 
  -7   1   4 212010. 2698.43   1 
   7  -1  -3 7419.09 507.414   1 
  -7  -1   3 7249.51 504.161   2 
   7   1  -3 7116.95 402.555   3 
  -7   1   3 6688.98 477.939   1 
   7   1  -3 7079.46 489.838   2 
   7   1  -2 589.149 133.649   3 
   7  -1  -2 727.452 179.463   1 
  -7  -1   2 799.487 192.562   2 
   7   1  -2 624.041 161.948   2 
  -7   1   2 486.223 152.522   1 
  -7   1   1 512.079 159.904   1 
   7  -1  -1 486.572 154.832   1 
  -7  -1   1 580.652 172.162   2 
   7   1  -1 665.428 147.146   3 
   7  -1  -1 609.666 158.472   3 
   7   1  -1 516.752 150.394   2 
  -7  -1   1 651.010 148.195   3 
   7   1   0 41136.9 1022.48   2 
   7  -1   0 43211.8 1164.81   1 
  -7  -1   0 40808.9 1014.61   2 
   7  -1   0 41480.1 1110.15   3 
  -7  -1   0 39530.7 1046.11   3 
   7   1   0 42683.3 1089.65   3 
  -7   1   0 42156.4 1151.76   1 
   7   1   1 16243.1 618.831   2 
  -7   1  -1 16162.8 709.278   1 
   7  -1   1 16757.8 723.185   1 
  -7  -1  -1 17090.3 625.786   2 
   7  -1   1 15892.7 705.144   3 
  -7  -1  -1 15886.7 705.418   3 
   7   1   1 16723.4 729.338   3 
  -7   1  -1 16310.8 713.755   3 
  -7   1  -2 9524.23 542.032   1 
   7   1   2 9043.34 424.917   2 
  -7  -1  -2 9332.72 431.726   2 
   7  -1   2 8965.67 524.573   1 
  -7   1  -2 8893.91 544.888   3 
  -7  -1  -2 9431.35 586.452   3 
   7  -1   2 8815.32 550.794   3 
   7   1   2 9012.30 576.317   3 
   7   1   3 106757. 1311.64   2 
  -7   1  -3 107076. 1807.84   1 
   7  -1   3 101743. 1763.33   1 
  -7  -1  -3 105074. 1292.94   2 
  -7   1  -3 105050. 1983.50   3 
  -7  -1  -3 102462. 2056.02   3 
   7  -1   3 110075. 2015.27   3 
   7   1   3 106281. 2099.60   3 
   7   1   4 14196.8 409.975   2 
   7  -1   4 14769.0 661.862   1 
  -7  -1  -4 14635.8 410.436   2 
  -7   1  -4 15173.1 780.366   3 
  -7  -1  -4 14584.6 821.480   3 
   7  -1   4 14834.6 791.041   3 
  -7   1  -4 13709.3 653.688   1 
  -7   1  -5 863.572 178.043   1 
   7  -1   5 788.367 161.590   2 
   7  -1   5 930.807 164.722   1 
  -7  -1  -5 906.020 112.350   1 
  -7   1  -5 903.142 204.905   3 
  -7  -1  -5 929.406 245.387   3 
   7  -1   6 14868.4 665.816   2 
   7  -1   6 14317.2 660.662   1 
  -7   1  -6 15384.5 888.812   3 
  -7  -1  -6 13704.8 901.203   3 
   7  -1   7 41681.1 1112.05   2 
   7  -1   7 39591.8 1092.29   1 
  -7   1  -7 42516.1 1562.05   3 
   7  -1   8 4483.65 370.028   2 
   7  -1   8 3572.62 326.554   1 
  -7   1  -8 4633.51 567.627   3 
  -7  -1  -8 4161.06 571.645   3 
  -7   1  -9 24324.8 1319.57   3 
  -7  -1  -9 25759.6 1451.20   3 
  -7   1 -10 1958.40 414.919   3 
  -7  -1 -10 2944.06 543.274   3 
  -7   1 -11 1532.41 364.160   3 
  -7  -1 -11 1662.28 438.033   3 
  -7   1 -12 271.210 275.203   3 
  -7  -1 -12-253.851 335.222   3 
  -7   1 -13 10.8964 267.333   3 
  -7  -2  15 133.243 229.089   2 
   7  -2 -14 1015.69 390.604   3 
  -7  -2  14 556.718 215.494   2 
   7   2 -13 1231.58 276.476   3 
  -7  -2  13 659.505 279.073   2 
   7   2 -12 4155.57 492.663   3 
  -7  -2  12 4178.01 627.764   2 
  -7   2  12 4945.77 525.579   1 
  -7  -2  11 30756.7 1503.59   2 
   7   2 -11 30130.0 1194.85   3 
  -7   2  11 31494.0 1307.32   1 
  -7  -2  10 29549.4 1433.28   2 
   7   2 -10 26795.7 1058.61   3 
  -7   2  10 26653.3 1193.10   1 
  -7  -2   9 7533.22 729.769   2 
  -7   2   9 7841.23 646.337   1 
  -7  -2   8 4806.42 561.598   2 
  -7   2   8 5240.21 528.846   1 
  -7   2   7 2924.76 399.362   1 
  -7  -2   7 3497.12 483.730   2 
  -7  -2   6 343.876 219.778   2 
  -7   2   6 286.074 151.814   1 
  -7  -2   5 10611.1 768.739   2 
   7   2  -5 9744.62 416.290   3 
  -7   2   5 9799.82 702.818   1 
  -7   2   4 20684.5 999.797   1 
  -7  -2   4 18800.6 995.315   2 
   7   2  -4 18195.1 562.279   3 
  -7   2   3 2622.41 371.073   1 
   7   2  -3 2284.60 207.747   3 
  -7  -2   3 3064.65 396.946   2 
  -7  -2   2 1036.01 222.034   2 
   7   2  -2 1177.67 162.783   3 
  -7   2   2 697.671 229.319   1 
  -7  -2   1 8111.41 601.541   2 
  -7   2   1 8494.36 642.475   1 
  -7  -2   1 9093.97 469.973   3 
   7  -2  -1 8894.18 548.335   3 
   7   2  -1 9404.97 488.817   3 
   7   2   0 8327.19 588.718   2 
  -7  -2   0 8679.00 600.991   2 
  -7   2   0 8845.24 663.714   1 
  -7  -2   0 8588.62 498.028   3 
   7   2   0 7574.49 475.016   3 
   7  -2   0 8481.82 522.028   3 
   7   2   1 52165.5 1409.89   2 
  -7  -2  -1 51371.1 1404.27   2 
  -7  -2  -1 49862.5 1299.13   3 
   7   2   1 49250.8 1312.25   3 
  -7   2  -1 49515.1 1542.89   1 
   7  -2   1 50601.2 1283.79   3 
   7   2   2 185.734 117.845   3 
  -7   2  -2 215.001 177.974   1 
   7   2   2 237.807 141.116   2 
  -7  -2  -2 91.5661 82.5593   2 
   7  -2   2 109.942 91.4266   3 
  -7  -2  -2 231.296 149.196   3 
  -7  -2  -3 22772.8 869.008   2 
  -7   2  -3 21521.1 1041.04   1 
  -7  -2  -3 22807.1 1015.88   3 
   7  -2   3 21611.8 894.998   3 
   7  -2   4 9772.05 708.840   2 
  -7  -2  -4 10066.9 551.943   2 
  -7   2  -4 9845.13 626.883   3 
  -7   2  -4 10226.0 733.184   1 
  -7  -2  -4 9600.36 706.523   3 
   7  -2   4 10137.8 638.049   3 
  -7  -2  -4 9316.68 567.984   1 
  -7  -2  -5 5196.18 399.534   1 
   7  -2   5 4631.15 501.833   2 
  -7  -2  -5 4609.00 353.689   2 
  -7   2  -5 4811.44 458.348   3 
  -7  -2  -5 4198.20 506.313   3 
  -7   2  -6 1183.01 242.034   3 
   7  -2   6 790.289 220.530   2 
  -7  -2  -6 856.882 136.721   2 
  -7  -2  -6 896.513 277.890   3 
   7  -2   7 6537.33 584.459   2 
  -7   2  -7 7315.09 635.035   3 
  -7  -2  -7 6561.57 698.560   3 
  -7   2  -8 5542.83 587.991   3 
   7  -2   8 5976.21 571.378   2 
  -7  -2  -8 5821.93 705.431   3 
   7  -2   9 2641.87 390.717   2 
  -7   2  -9 2899.60 432.440   3 
  -7  -2  -9 3198.03 566.994   3 
  -7   2 -10 2651.12 452.080   3 
  -7  -2 -10 1915.86 457.365   3 
  -7   2 -11 2117.39 441.281   3 
  -7  -2 -11 2391.84 556.485   3 
  -7   2 -12 566.291 291.708   3 
  -7  -3  13 369.653 310.919   2 
  -7  -3  12-221.322 173.475   2 
  -7  -3  11 304.308 195.689   2 
  -7   3  11 415.319 245.413   1 
  -7  -3  10 2160.84 465.473   2 
  -7   3  10 1533.68 324.943   1 
  -7  -3   9 10007.0 944.593   2 
  -7   3   9 7405.89 724.101   1 
  -7  -3   8 7142.22 796.395   2 
  -7   3   8 6092.08 656.985   1 
  -7  -3   7 392.082 220.399   2 
  -7   3   7 259.855 218.215   1 
  -7  -3   6 354.793 258.428   2 
  -7   3   6 185.413 204.827   1 
  -7  -3   5 2640.09 478.005   2 
  -7   3   5 2016.85 385.010   1 
  -7  -3   4 285.737 157.489   2 
  -7   3   4 99.4156 144.617   1 
  -7  -3   3 21356.9 1215.68   2 
  -7   3   3 21807.2 1230.49   1 
  -7  -3   2 12298.1 907.804   2 
  -7   3   2 12426.9 932.132   1 
   7  -3  -1 32610.2 1114.60   3 
  -7   3   1 35115.3 1584.30   1 
  -7  -3   1 36021.5 1507.23   2 
  -7  -3   1 35680.7 901.977   3 
  -7   3   0 1230.03 322.863   1 
  -7  -3   0 814.297 259.941   2 
  -7  -3   0 970.403 186.380   3 
   7  -3   0 870.370 193.406   3 
  -7  -3  -1 25709.5 1225.96   2 
  -7  -3  -1 25766.3 965.738   3 
   7  -3   1 24906.1 931.364   3 
  -7  -3  -2-25.3282 117.939   3 
   7  -3   2-24.8737 234.851   2 
  -7  -3  -2 209.169 195.088   2 
   7  -3   3 509.564 216.770   2 
  -7  -3  -3 812.653 236.963   2 
  -7  -3  -3 998.317 248.184   3 
   7  -3   4 2818.00 479.073   2 
  -7  -3  -4 2844.94 421.475   3 
  -7  -3  -4 1579.22 288.657   2 
   7  -3   5-102.339 145.545   2 
  -7  -3  -5-10.6507 136.155   2 
  -7  -3  -5-113.558 173.559   3 
   7  -3   6 591.945 215.008   2 
  -7  -3  -6 821.919 280.341   3 
   7  -3   7 4878.23 643.562   2 
  -7  -3  -7 4002.52 574.391   3 
   7  -3   8 13477.1 1057.16   2 
  -7  -3  -8 15520.1 1179.72   3 
   7  -3   9 762.491 299.797   2 
  -7  -3  -9 755.238 364.086   3 
  -7  -3 -10 1166.79 389.531   3 
   7  -4 -11-110.200 310.754   3 
   7  -4 -10 1217.16 379.272   3 
  -7   4   9 4086.72 663.733   1 
  -7   4   8 184.436 147.627   1 
  -7  -4   8-28.7352 220.712   2 
  -7   4   7 389.945 249.946   1 
  -7  -4   7 216.935 219.848   2 
  -7  -4   6 1981.50 474.870   2 
  -7   4   6 3291.16 587.772   1 
  -7  -4   5 7525.53 880.435   2 
  -7   4   5 7501.65 874.080   1 
  -7   4   4 1181.27 403.930   1 
  -7  -4   4 114.284 171.535   2 
  -7  -4   3 8912.96 929.233   2 
   7  -4  -2 12866.3 1118.25   2 
  -7  -4   2 11447.2 1040.27   2 
   7  -4  -1 424.025 301.550   2 
  -7  -4   1 419.040 250.890   2 
  -7  -4   0 5653.96 714.642   2 
   7  -4   0 4224.48 671.691   2 
   7  -4   1 12268.2 1111.66   2 
  -7  -4  -1 11668.3 1003.12   2 
   7  -4   2 2075.14 494.385   2 
  -7  -4  -2 1975.33 449.084   2 
   7  -4   3 455.721 214.683   2 
  -7  -4  -3 528.935 213.506   2 
   7  -4   4 2073.15 456.963   2 
  -7  -4  -4 2154.06 428.054   2 
   7  -4   5 2276.20 512.247   2 
   7  -4   6 826.219 326.267   2 
   7  -4   7 368.202 308.324   2 
   8   0 -16 737.015 316.686   3 
   8   0 -15-207.041 209.954   3 
  -8   0  14 23782.0 1159.51   1 
  -8   0  13-29.3156 131.245   1 
  -8   0  12 4834.64 516.370   1 
  -8   0  11 80.1216 117.515   1 
  -8   0  10 19328.6 971.951   1 
  -8   0   9 143.949 145.201   1 
  -8   0   8 36378.9 1246.11   1 
   8   0  -7 46.7083 83.6373   2 
  -8   0   7 106.411 140.091   1 
  -8   0   6 182251. 2635.97   1 
   8   0  -6 184774. 2690.88   2 
  -8   0   5 131.602 135.185   1 
   8   0  -5-47.0014 88.2779   2 
  -8   0   4 190278. 2550.05   1 
   8   0  -4 188458. 2513.45   2 
  -8   0   3 201.933 133.335   1 
   8   0  -3 35.2363 109.231   2 
  -8   0   2 23214.4 841.459   1 
   8   0  -2 23241.8 830.192   3 
   8   0  -2 23459.9 825.164   2 
   8   0  -1 129.411 108.144   2 
  -8   0   1 255.918 127.559   1 
   8   0  -1-76.2446 71.2339   3 
  -8   0   0 12710.8 575.926   1 
   8   0   0 11678.8 531.701   2 
   8   0   0 13525.8 655.723   3 
  -8   0   0 12130.8 628.164   3 
   8   0   1 39.6813 61.2229   2 
  -8   0  -1-63.6840 73.4530   1 
  -8   0  -1 70.6684 118.737   3 
   8   0   1-11.5329 79.6396   3 
   8   0   2 269008. 3196.29   3 
  -8   0  -2 264213. 2435.86   1 
   8   0   2 264712. 2279.41   2 
  -8   0  -2 258770. 3093.36   3 
   8   0   3-11.6952 49.3660   2 
  -8   0  -3 3.50007 59.1078   1 
  -8   0  -3-168.469 156.527   3 
   8   0   4 53529.5 882.871   2 
  -8   0  -4 52726.0 1569.75   3 
  -8   0  -4 50245.2 959.166   1 
  -8   0  -5 279.333 188.328   3 
   8   0   5 21.3367 32.9181   2 
  -8   0  -5 214.278 69.4009   1 
  -8   0  -6 483.539 199.745   3 
  -8   0  -7-36.0701 168.177   3 
  -8   0  -8 3236.53 525.727   3 
  -8   0  -9 196.529 215.249   3 
  -8   0 -10 24820.0 1480.59   3 
  -8   0 -11-535.666 303.037   3 
  -8   0 -12-62.0425 221.451   3 
   8   1 -17-260.670 308.783   3 
   8   1 -16 1476.28 409.095   3 
   8   1 -15 1014.98 332.235   3 
  -8  -1  14 377.747 209.982   2 
   8   1 -14 233.847 179.977   3 
  -8  -1  14 186.737 161.464   1 
  -8  -1  13 3435.30 485.435   2 
  -8   1  13 3303.28 418.166   1 
  -8   1  12 38478.7 1402.23   1 
  -8  -1  12 37514.1 1551.39   2 
  -8   1  11 380.209 221.028   1 
  -8  -1  11 434.522 296.812   2 
  -8   1  10 9561.12 692.904   1 
  -8  -1  10 10335.1 776.218   2 
  -8   1   9 41292.1 1375.73   1 
  -8  -1   9 41112.5 1485.78   2 
  -8   1   8 5938.88 524.196   1 
  -8  -1   8 6102.77 563.394   2 
  -8   1   7 683.183 193.114   1 
  -8  -1   7 943.508 247.607   2 
   8  -1  -6 66050.4 1665.73   1 
  -8   1   6 62252.6 1595.31   1 
  -8  -1   6 64940.0 1721.40   2 
   8  -1  -5 71626.3 1707.92   1 
   8   1  -5 68487.8 1697.13   2 
  -8   1   5 69592.3 1656.44   1 
  -8  -1   5 67942.9 1698.69   2 
  -8   1   4 811.953 205.025   1 
   8   1  -4 860.338 219.578   2 
   8  -1  -4 1327.67 256.946   1 
  -8  -1   4 1097.06 249.881   2 
   8  -1  -3 7412.94 533.342   1 
   8   1  -3 7831.16 535.029   2 
  -8  -1   3 8084.44 545.480   2 
  -8   1   3 6817.77 509.830   1 
   8   1  -3 7182.09 437.182   3 
   8  -1  -2 9048.54 573.642   1 
   8   1  -2 9454.06 566.084   2 
  -8  -1   2 9220.08 575.751   2 
  -8   1   2 8998.80 580.931   1 
   8   1  -2 9607.56 511.681   3 
   8  -1  -1 94409.9 1813.98   1 
   8   1  -1 90885.9 1684.02   2 
  -8  -1   1 96288.0 1712.96   2 
  -8   1   1 90513.7 1780.79   1 
  -8  -1   1 97171.3 1663.36   3 
   8   1  -1 94214.9 1658.72   3 
   8  -1  -1 92268.3 1740.66   3 
   8  -1   0 127.341 97.6073   1 
  -8   1   0 23.8336 90.4262   1 
  -8  -1   0 210.835 101.911   2 
   8   1   0 125.438 98.0577   3 
  -8  -1   0 270.642 127.146   3 
   8   1   0 358.358 128.102   2 
   8  -1   0 279.170 128.729   3 
  -8  -1  -1 49491.6 1314.59   3 
   8   1   1 52111.0 1137.87   2 
   8  -1   1 50757.7 1312.18   1 
  -8  -1  -1 50725.3 1123.79   2 
   8  -1   1 51372.8 1347.98   3 
   8   1   1 53381.3 1389.84   3 
  -8   1  -1 51526.8 1339.40   3 
  -8   1  -1 49815.8 1297.62   1 
   8   1   2 78934.2 1322.42   2 
   8  -1   2 76459.5 1601.11   1 
  -8  -1  -2 73198.0 1254.87   2 
  -8   1  -2 77077.8 1696.32   3 
  -8  -1  -2 76498.0 1745.92   3 
   8  -1   2 76069.9 1707.23   3 
   8   1   2 78351.8 1774.59   3 
  -8   1  -2 77705.7 1608.73   1 
  -8  -1  -3 12322.5 744.809   3 
  -8   1  -3 13187.5 740.528   3 
   8   1   3 12284.8 473.964   2 
  -8   1  -3 11880.7 630.217   1 
   8  -1   3 12914.8 656.686   1 
  -8  -1  -3 13494.3 491.388   2 
   8  -1   3 13378.4 747.350   3 
  -8  -1  -4 35582.3 810.904   1 
   8   1   4 34615.1 683.498   2 
   8  -1   4 37481.9 1112.34   1 
  -8   1  -4 34791.9 1079.47   1 
  -8   1  -4 35498.5 1268.28   3 
  -8  -1  -4 35809.2 1337.19   3 
  -8   1  -5 3712.17 435.935   3 
   8  -1   5 3497.57 335.758   2 
  -8  -1  -5 4053.01 243.598   1 
   8  -1   5 4140.89 365.274   1 
  -8   1  -5 3351.00 344.769   1 
  -8  -1  -5 3779.73 465.108   3 
   8  -1   6 5934.02 426.768   2 
   8  -1   6 6036.26 440.506   1 
  -8   1  -6 6882.84 628.365   3 
  -8  -1  -6 5713.53 614.654   3 
   8  -1   7 4795.75 372.648   2 
   8  -1   7 4762.21 384.563   1 
  -8   1  -7 5155.48 585.290   3 
  -8  -1  -7 4757.84 585.243   3 
   8  -1   8 38380.9 1069.59   2 
  -8   1  -8 38791.1 1627.15   3 
  -8  -1  -8 37047.8 1694.45   3 
  -8   1  -9 10280.3 888.372   3 
  -8  -1  -9 10591.2 954.152   3 
  -8   1 -10 10904.0 949.436   3 
  -8  -1 -10 9142.42 943.296   3 
  -8   1 -11 870.576 344.995   3 
  -8  -1 -11 1122.41 352.634   3 
  -8   1 -12 1771.66 436.437   3 
  -8  -2  15 5448.18 711.297   2 
  -8  -2  14-75.8809 189.871   2 
   8   2 -13-47.6677 164.309   3 
  -8  -2  13 650.912 296.985   2 
   8   2 -12 69.1227 172.095   3 
  -8  -2  12 1000.19 327.322   2 
  -8   2  12 907.197 267.116   1 
   8   2 -11-297.973 197.314   3 
  -8   2  11 448.105 212.236   1 
  -8  -2  11 172.695 230.816   2 
  -8   2  10 2149.82 372.280   1 
  -8  -2  10 2144.92 422.550   2 
  -8  -2   9 18165.0 1129.85   2 
  -8   2   9 18765.0 1028.62   1 
  -8  -2   8 14375.3 973.710   2 
  -8   2   8 12221.4 819.924   1 
  -8  -2   7 22974.8 1196.66   2 
  -8   2   7 21542.9 1084.66   1 
  -8   2   6 2962.48 398.113   1 
  -8  -2   6 2684.95 426.086   2 
   8   2  -6 2639.19 254.120   3 
  -8  -2   5 9817.63 754.391   2 
   8   2  -5 9803.41 464.252   3 
  -8   2   5 10555.2 745.901   1 
  -8  -2   4 10986.8 773.567   2 
   8   2  -4 9968.74 465.060   3 
  -8   2   4 10164.4 725.010   1 
  -8  -2   3 31557.9 1255.23   2 
   8   2  -3 28817.6 815.360   3 
  -8   2   3 29715.2 1230.64   1 
  -8   2   2 24916.1 1122.17   1 
  -8  -2   2 25931.6 1112.03   2 
   8   2  -2 25537.4 803.326   3 
  -8   2   1 9667.27 703.039   1 
  -8  -2   1 9901.83 676.704   2 
   8  -2  -1 9321.80 591.537   3 
   8   2  -1 9129.10 521.128   3 
   8   2   0 7371.57 565.095   2 
  -8  -2   0 7812.50 588.862   2 
  -8   2   0 8578.03 661.006   1 
  -8  -2   0 7328.22 496.862   3 
   8   2   0 7072.73 488.936   3 
   8  -2   0 7852.78 541.622   3 
   8   2   1 683.443 189.080   2 
  -8   2  -1 293.573 156.555   1 
  -8  -2  -1 285.317 127.252   2 
   8  -2   1 441.853 149.103   3 
  -8  -2  -1 308.334 114.048   3 
   8   2   1 249.301 120.910   3 
   8   2   2 3146.22 343.763   2 
  -8  -2  -2 3712.93 375.934   2 
  -8  -2  -2 3450.92 404.253   3 
   8  -2   2 3106.53 358.669   3 
  -8   2  -2 4252.53 467.447   1 
  -8   2  -3 2388.41 360.236   1 
  -8  -2  -3 2207.37 283.634   2 
  -8  -2  -3 2185.08 332.931   3 
   8  -2   3 2068.59 292.315   3 
   8  -2   4-60.2824 151.240   2 
  -8   2  -4 22.1263 122.237   1 
  -8   2  -4 10.2072 102.693   3 
  -8  -2  -4-71.0931 84.9441   2 
  -8  -2  -4-28.4496 137.665   3 
  -8  -2  -5-30.2987 75.1607   1 
   8  -2   5 141.181 128.714   2 
  -8   2  -5-123.296 102.069   3 
  -8  -2  -5-14.0002 94.6608   2 
  -8  -2  -5-44.7498 165.121   3 
   8  -2   6 7174.84 619.794   2 
  -8  -2  -6 6924.19 378.869   2 
  -8   2  -6 7121.07 610.664   3 
  -8  -2  -6 7099.08 692.969   3 
   8  -2   7 7497.80 635.232   2 
  -8   2  -7 8396.99 696.073   3 
  -8  -2  -7 8546.47 805.165   3 
   8  -2   8 25.1741 100.731   2 
  -8   2  -8-21.7479 133.568   3 
  -8  -2  -8-9.33814 148.699   3 
  -8  -2  -9 9687.28 959.649   3 
  -8   2  -9 9178.37 816.551   3 
  -8   2 -10 725.159 273.170   3 
  -8  -2 -10 1208.92 376.023   3 
  -8   2 -11 2336.61 453.941   3 
  -8   2 -12 6740.54 791.322   3 
  -8  -3  13 823.369 280.586   2 
  -8  -3  12 313.815 280.525   2 
  -8   3  11 150.345 130.471   1 
  -8  -3  11 304.480 264.234   2 
  -8   3  10 172.031 178.609   1 
  -8  -3  10 613.227 322.558   2 
  -8   3   9 360.086 194.011   1 
  -8  -3   9-14.3901 233.829   2 
  -8   3   8 1546.66 358.472   1 
  -8  -3   8 1536.40 395.732   2 
  -8  -3   7 19769.9 1289.06   2 
  -8   3   7 19241.8 1189.86   1 
  -8   3   6 158.537 148.378   1 
  -8  -3   6-297.611 148.630   2 
  -8   3   5 184.207 163.830   1 
  -8  -3   5-35.6848 199.450   2 
  -8  -3   4 1473.38 365.238   2 
  -8   3   4 1491.28 340.869   1 
  -8  -3   3 853.143 280.834   2 
  -8   3   3 382.134 201.481   1 
  -8  -3   2 9331.41 809.624   2 
  -8   3   2 10196.5 870.351   1 
  -8  -3   1 15872.5 1017.05   2 
  -8  -3   1 14603.8 635.784   3 
  -8   3   1 14538.7 1034.81   1 
  -8  -3   0 18074.1 782.337   3 
  -8  -3   0 16293.1 1020.82   2 
  -8   3   0 17312.3 1122.12   1 
   8  -3   0 17443.6 840.905   3 
  -8  -3  -1 4515.35 546.992   2 
   8  -3   1 4486.52 420.460   3 
  -8  -3  -1 4786.71 445.193   3 
  -8   3  -1 5511.04 648.704   1 
  -8   3  -2 854.458 286.487   1 
   8  -3   2 760.354 275.476   2 
  -8  -3  -2 1016.13 236.419   3 
  -8  -3  -2 972.458 253.453   2 
   8  -3   3-27.7866 156.255   2 
  -8  -3  -3-239.741 165.894   2 
  -8  -3  -3 69.8541 141.445   3 
   8  -3   4 14969.7 1067.20   2 
  -8  -3  -4 13350.5 840.338   2 
  -8  -3  -4 12753.4 883.886   3 
   8  -3   5 8700.16 812.966   2 
  -8  -3  -5 8503.75 652.701   2 
  -8  -3  -5 8063.39 741.033   3 
   8  -3   6-156.411 229.412   2 
  -8  -3  -6 43.4045 153.573   3 
   8  -3   7-9.01647 136.813   2 
  -8  -3  -7 328.689 171.320   3 
   8  -3   8 301.332 217.866   2 
  -8  -3  -8-35.0753 200.183   3 
  -8  -3  -9 369.932 264.466   3 
  -8   4  10 1032.97 337.236   1 
  -8   4   9 1855.88 478.413   1 
  -8   4   8 472.389 251.374   1 
  -8   4   7-22.2908 202.990   1 
  -8  -4   7-198.140 256.051   2 
  -8   4   6 375.755 291.209   1 
  -8  -4   6 641.227 322.873   2 
  -8  -4   5 4.78725 210.902   2 
  -8   4   5 436.735 303.169   1 
  -8   4   4 1469.79 444.651   1 
  -8  -4   4 1791.06 487.745   2 
  -8   4   3 12378.6 1134.89   1 
  -8  -4   3 13945.4 1156.01   2 
  -8  -4   2 636.397 291.217   2 
   8  -4  -1 1838.05 458.085   2 
  -8  -4   1 1376.14 346.049   2 
   8  -4   0 361.914 284.510   2 
  -8  -4   0 483.739 198.793   2 
   8  -4   1 191.967 258.885   2 
  -8  -4  -1 486.996 255.870   2 
   8  -4   2-194.811 275.533   2 
  -8  -4  -2 30.5671 173.223   2 
   8  -4   3 1947.11 464.715   2 
  -8  -4  -3 1704.63 387.938   2 
   8  -4   4 362.315 216.069   2 
   8  -4   5 943.198 306.901   2 
   8  -4   6 786.937 376.266   2 
   9   0 -16 16946.5 1363.88   3 
  -9   0  14 11276.7 844.891   1 
  -9   0  13-137.000 195.119   1 
  -9   0  12 61669.5 1887.01   1 
  -9   0  11 60.3655 135.309   1 
  -9   0  10 207149. 3288.28   1 
  -9   0   9 110.510 171.831   1 
  -9   0   8 941.759 257.136   1 
  -9   0   7 185.232 158.803   1 
  -9   0   6 8533.85 599.096   1 
   9   0  -6 9188.75 632.613   2 
  -9   0   5 75.5178 124.672   1 
   9   0  -5-38.5630 118.271   2 
  -9   0   4 45423.4 1301.35   1 
   9   0  -4 44447.6 1273.45   2 
  -9   0   3 7.72368 108.017   1 
   9   0  -3-22.5471 96.5871   2 
   9   0  -2 3841.11 361.328   3 
  -9   0   2 3832.96 368.255   1 
   9   0  -2 3961.27 366.615   2 
   9   0  -1 33.6371 92.3817   2 
  -9   0   1-14.7817 108.578   1 
   9   0  -1 147.408 96.6565   3 
  -9   0   0 62752.2 1361.70   1 
   9   0   0 60733.8 1285.86   2 
  -9   0   0 62480.3 1493.01   3 
   9   0   0 63472.6 1512.75   3 
   9   0   1-86.6600 78.3922   2 
  -9   0  -1 27.6849 91.1328   1 
  -9   0  -1-105.386 144.364   3 
   9   0   1 5.78855 86.9217   3 
  -9   0  -2 269690. 2653.60   1 
   9   0   2 276642. 2508.58   2 
  -9   0  -2 271059. 3378.22   3 
  -9   0  -3 48.0651 72.9539   1 
   9   0   3-52.2649 55.2088   2 
   9   0   4 224051. 1962.72   2 
  -9   0  -4 232532. 3416.04   3 
  -9   0  -4 232851. 2219.47   1 
  -9   0  -5 188.472 197.298   3 
  -9   0  -5 69.5683 70.0762   1 
   9   0   5 21.7700 40.4729   2 
   9   0   6 2623.23 137.704   2 
   9   0   6 2557.61 143.507   2 
  -9   0  -6 3172.37 221.044   1 
  -9   0  -6 3300.13 467.359   3 
  -9   0  -7-143.276 178.166   3 
  -9   0  -8 276555. 4572.27   3 
  -9   0  -9-3.42329 254.985   3 
  -9   0 -10 8048.04 867.266   3 
  -9   0 -11-23.4760 169.981   3 
  -9   0 -12 244.118 237.443   3 
   9   1 -17 267.350 254.437   3 
   9   1 -16 1210.55 366.132   3 
   9   1 -15 4066.64 643.959   3 
  -9  -1  14 5314.97 639.016   2 
  -9  -1  14 4724.52 586.378   1 
  -9   1  13 11296.1 803.119   1 
  -9  -1  13 10747.8 875.832   2 
  -9   1  12 2630.56 388.784   1 
  -9  -1  12 2259.91 397.977   2 
  -9   1  11 26104.0 1185.25   1 
  -9  -1  11 27390.4 1319.99   2 
  -9   1  10 96703.8 2248.92   1 
  -9  -1  10 93882.1 2362.26   2 
  -9   1   9 1152.39 259.182   1 
  -9  -1   9 1413.56 303.285   2 
  -9   1   8 15778.6 878.323   1 
  -9  -1   8 16409.7 936.203   2 
  -9   1   7 26011.7 1107.92   1 
  -9  -1   7 24601.4 1110.64   2 
  -9   1   6 13913.3 790.266   1 
  -9  -1   6 12746.4 795.620   2 
  -9   1   5 79267.7 1850.94   1 
  -9  -1   5 77628.7 1866.45   2 
   9  -1  -4 25296.5 1040.41   1 
   9   1  -4 24955.2 1022.79   2 
  -9   1   4 25250.4 1026.91   1 
  -9  -1   4 25338.2 1029.90   2 
   9   1  -4 25439.4 880.149   3 
   9  -1  -3 99242.3 2012.99   1 
   9   1  -3 101759. 1990.60   2 
  -9  -1   3 104273. 2001.78   2 
  -9   1   3 103374. 2026.28   1 
   9   1  -3 100337. 1736.55   3 
   9  -1  -2 15183.9 778.166   1 
   9   1  -2 14934.9 734.369   2 
  -9  -1   2 15089.5 742.370   2 
  -9   1   2 14715.1 757.808   1 
   9   1  -2 13399.5 647.574   3 
   9  -1  -2 13924.3 727.621   3 
   9  -1  -1 3082.88 356.332   1 
   9   1  -1 2801.57 308.248   2 
  -9  -1   1 3042.64 324.506   2 
   9   1  -1 2888.04 320.073   3 
  -9  -1   1 2742.22 302.032   3 
   9  -1  -1 2497.52 303.788   3 
  -9   1   1 2707.97 339.310   1 
   9  -1   0 5701.97 467.871   1 
   9   1   0 5549.68 419.446   2 
   9  -1   0 6139.80 484.252   3 
  -9  -1   0 4912.76 387.573   2 
  -9  -1   0 6120.09 471.349   3 
  -9   1   0 5869.40 472.063   1 
   9   1   0 5319.97 441.897   3 
  -9   1  -1 13277.9 726.111   3 
   9   1   1 13257.1 603.450   2 
   9  -1   1 13173.6 697.260   1 
  -9  -1  -1 12822.2 590.818   2 
  -9  -1  -1 13715.4 740.228   3 
   9  -1   1 13427.2 730.145   3 
   9   1   1 13075.2 734.316   3 
  -9   1  -1 12438.4 685.175   1 
   9   1   2 11024.7 518.680   2 
   9  -1   2 11098.2 638.539   1 
  -9  -1  -2 11206.7 520.125   2 
  -9   1  -2 10710.6 668.052   3 
  -9  -1  -2 10495.1 687.483   3 
  -9   1  -2 10434.0 618.718   1 
  -9  -1  -3 9028.01 480.961   1 
  -9   1  -3 9923.81 594.855   1 
   9   1   3 8898.76 429.673   2 
   9  -1   3 9402.59 579.281   1 
  -9   1  -3 8782.51 633.458   3 
  -9  -1  -3 8829.47 660.977   3 
   9  -1   4 516.772 145.801   1 
  -9   1  -4 353.576 114.990   1 
   9   1   4 511.853 94.9736   2 
  -9  -1  -4 456.335 123.439   1 
  -9  -1  -4 743.682 213.549   3 
  -9   1  -4 382.024 170.125   3 
  -9  -1  -5 17396.8 539.030   1 
   9  -1   5 17384.6 784.055   1 
  -9   1  -5 17031.3 966.653   3 
  -9  -1  -5 18889.0 1066.07   3 
  -9   1  -5 18296.4 804.771   1 
  -9   1  -6 11214.8 619.087   1 
   9  -1   6 10821.2 585.507   2 
   9  -1   6 9685.09 576.317   1 
  -9  -1  -6 9176.25 259.126   1 
  -9   1  -6 10574.8 803.098   3 
  -9  -1  -6 10831.5 849.154   3 
  -9  -1  -6 8325.44 261.875   1 
   9  -1   7 553.831 139.294   1 
   9  -1   7 333.430 100.123   2 
  -9   1  -7 318.097 193.544   3 
  -9  -1  -7 423.256 180.199   3 
  -9   1  -8 1791.97 412.140   3 
  -9  -1  -8 1824.71 417.484   3 
  -9   1  -9 13127.1 1031.01   3 
  -9  -1  -9 14735.7 1149.67   3 
  -9   1 -10 1119.07 372.429   3 
  -9  -1 -10 526.749 354.407   3 
  -9   1 -11 861.099 301.348   3 
  -9  -1 -11 1360.82 417.672   3 
  -9   1 -12 621.396 302.068   3 
  -9  -2  15 2859.58 544.185   2 
  -9  -2  14 952.435 319.045   2 
  -9   2  13 2981.56 453.111   1 
  -9  -2  13 4037.44 616.695   2 
   9   2 -12 1148.14 273.593   3 
  -9   2  12 1964.38 374.780   1 
  -9  -2  12 2030.63 432.006   2 
  -9  -2  11 1039.06 339.896   2 
  -9   2  11 1424.30 335.358   1 
  -9   2  10 2130.41 372.116   1 
  -9  -2  10 2352.54 441.867   2 
  -9   2   9 215.681 192.966   1 
  -9  -2   9 952.202 298.503   2 
  -9   2   8 1887.47 357.535   1 
  -9  -2   8 2192.43 418.657   2 
  -9  -2   7 4887.06 567.870   2 
  -9   2   7 5792.06 585.776   1 
  -9   2   6 927.818 268.124   1 
  -9  -2   6 966.152 287.985   2 
   9   2  -6 651.288 145.507   3 
  -9   2   5 619.648 222.806   1 
  -9  -2   5 788.749 263.532   2 
   9   2  -5 615.934 134.685   3 
  -9   2   4-29.2903 140.740   1 
  -9  -2   4 56.7810 163.642   2 
   9   2  -4 197.410 76.9980   3 
  -9   2   3 1577.97 324.002   1 
  -9  -2   3 1955.07 351.032   2 
   9   2  -3 1751.23 224.534   3 
  -9   2   2 6321.36 593.950   1 
  -9  -2   2 5115.42 525.407   2 
   9   2  -2 5413.28 404.556   3 
  -9   2   1 19990.4 1031.83   1 
  -9  -2   1 19190.2 948.774   2 
   9  -2  -1 18279.8 868.601   3 
   9   2  -1 19163.8 803.075   3 
  -9  -2   1 18181.4 771.682   3 
  -9   2   0 99472.8 2287.31   1 
  -9  -2   0 99297.5 2094.22   2 
  -9  -2   0 99409.8 1929.56   3 
   9  -2   0 96255.0 2003.67   3 
   9   2   0 99759.1 1947.47   3 
  -9   2  -1 32.3769 115.668   1 
   9   2   1 322.722 155.599   2 
  -9  -2  -1 197.217 137.417   2 
  -9  -2  -1 352.985 175.729   3 
   9   2   1 224.046 121.511   3 
   9   2   2 8492.04 575.044   2 
  -9  -2  -2 9177.77 596.675   2 
  -9   2  -2 8654.26 681.705   1 
  -9  -2  -2 8494.81 632.261   3 
   9   2   3 20690.3 849.098   2 
  -9  -2  -3 20443.6 847.688   2 
  -9  -2  -3 20969.2 1052.48   3 
  -9   2  -3 21372.7 1085.65   1 
  -9   2  -4 1210.54 254.325   3 
  -9  -2  -4 1241.33 208.252   2 
  -9  -2  -4 1260.11 290.241   3 
  -9   2  -4 1602.30 313.376   1 
   9  -2   5 1716.15 310.736   2 
  -9   2  -5 1756.77 307.266   3 
  -9  -2  -5 1418.73 196.926   2 
  -9  -2  -5 1439.66 316.946   3 
   9  -2   6 12424.7 825.293   2 
  -9  -2  -6 12780.6 978.281   3 
  -9   2  -6 12667.1 853.366   3 
   9  -2   7-83.6282 150.937   2 
  -9   2  -7-37.5716 141.248   3 
  -9  -2  -7-371.585 218.358   3 
   9  -2   8 274.317 142.190   2 
  -9   2  -8 258.581 209.663   3 
  -9  -2  -8 577.194 263.756   3 
  -9   2  -9 6997.55 739.354   3 
  -9  -2  -9 6067.16 782.631   3 
  -9   2 -10 1983.11 406.338   3 
  -9  -2 -10 2019.11 478.992   3 
  -9   2 -11 287.967 202.752   3 
  -9  -3  13 783.980 348.170   2 
  -9  -3  12 7931.33 917.628   2 
  -9   3  12 6730.09 749.158   1 
  -9   3  11-321.613 149.490   1 
  -9  -3  11-26.4466 194.582   2 
  -9   3  10 678.823 263.455   1 
  -9  -3  10 553.941 312.453   2 
  -9   3   9 663.352 266.352   1 
  -9  -3   9 893.360 363.637   2 
  -9   3   8 9.10311 180.907   1 
  -9  -3   8-28.1686 170.665   2 
  -9   3   7-10.3590 166.047   1 
  -9  -3   7 144.061 210.682   2 
  -9   3   6 2474.78 431.466   1 
  -9  -3   6 2449.85 467.945   2 
  -9  -3   5 19384.6 1228.69   2 
  -9   3   5 17578.1 1145.32   1 
  -9  -3   4 5562.88 657.638   2 
  -9   3   4 5697.71 654.514   1 
  -9  -3   3 8097.51 770.942   2 
  -9   3   3 6745.59 726.377   1 
  -9  -3   2 965.534 282.565   2 
  -9   3   2 1006.12 317.823   1 
  -9  -3   1 18366.9 1114.97   2 
  -9  -3   1 17004.3 737.770   3 
  -9   3   1 19391.6 1205.29   1 
  -9  -3   0 22712.0 1206.16   2 
  -9  -3   0 24015.5 956.057   3 
  -9   3   0 25405.2 1392.63   1 
  -9  -3  -1 7993.34 706.427   2 
  -9  -3  -1 5796.53 519.791   3 
  -9   3  -1 7348.10 757.048   1 
  -9  -3  -2 12485.5 869.638   2 
  -9  -3  -2 12726.3 802.217   3 
  -9   3  -2 13205.8 1018.69   1 
   9  -3   3 1013.15 318.287   2 
  -9  -3  -3 514.293 206.035   2 
  -9  -3  -3 1233.72 290.417   3 
   9  -3   4 413.723 226.918   2 
  -9  -3  -4 186.203 138.311   2 
  -9  -3  -4 183.653 121.291   3 
   9  -3   5 80.1966 204.322   2 
  -9  -3  -5 183.486 181.666   3 
   9  -3   6 1532.48 376.039   2 
  -9  -3  -6 2303.67 467.910   3 
   9  -3   7 402.540 205.871   2 
  -9  -3  -7 465.245 217.130   3 
   9  -3   8-8.38679 139.458   2 
  -9  -3  -8 416.121 279.803   3 
  -9  -3  -9 1847.29 452.238   3 
  -9   4  10 135.495 203.013   1 
  -9   4   9 940.789 386.090   1 
  -9   4   8 8629.34 968.377   1 
  -9  -4   7 1442.07 447.213   2 
  -9   4   7 1293.71 445.801   1 
  -9   4   6 860.297 386.924   1 
  -9  -4   6 773.585 289.985   2 
  -9  -4   5 8374.33 949.029   2 
  -9   4   5 7140.21 882.415   1 
  -9   4   4 5666.43 774.253   1 
  -9  -4   4 4982.94 735.807   2 
  -9  -4   3 76.9979 240.796   2 
  -9   4   3 495.532 317.135   1 
  -9  -4   2 7456.40 853.568   2 
  -9   4   2 8327.03 944.989   1 
   9  -4  -1 3813.63 627.584   2 
  -9  -4   1 4612.93 670.429   2 
   9  -4   0 3877.63 652.208   2 
  -9  -4   0 3399.36 577.850   2 
   9  -4   1 299.111 246.779   2 
  -9  -4  -1 508.922 250.889   2 
   9  -4   2 3620.08 616.498   2 
  -9  -4  -2 3029.33 523.725   2 
   9  -4   3 2564.87 545.233   2 
  -9  -4  -3 2513.08 469.415   2 
   9  -4   4-123.756 202.260   2 
   9  -4   5 1331.69 432.353   2 
 -10   0  14 5923.98 641.650   1 
 -10   0  13 64.5759 146.836   1 
 -10   0  12 9140.72 765.211   1 
 -10   0  11 349.430 242.529   1 
 -10   0  10 220067. 3508.20   1 
 -10   0   9 150.198 206.445   1 
 -10   0   8 117035. 2414.01   1 
 -10   0   7 41.1104 129.270   1 
 -10   0   6 7681.06 593.146   1 
 -10   0   5 66.9345 142.887   1 
 -10   0   4 583054. 4866.20   1 
  10   0  -4 584049. 4819.20   2 
  10   0  -3-51.5780 88.5554   3 
 -10   0   3-39.9619 109.627   1 
  10   0  -3-41.2435 112.953   2 
 -10   0   2 109118. 2009.73   1 
  10   0  -2 105826. 1917.74   2 
  10   0  -2 104746. 1974.95   3 
 -10   0   1 38.8235 106.453   1 
  10   0  -1 134.912 115.225   3 
  10   0  -1 20.6286 81.5380   2 
 -10   0   0 20130.8 824.558   1 
  10   0   0 19362.3 768.661   2 
  10   0   0 19416.0 891.226   3 
 -10   0   0 20069.2 894.806   3 
 -10   0  -1 33.4781 73.7027   1 
 -10   0  -1-110.997 149.818   3 
  10   0   1 92.5591 94.8605   2 
 -10   0  -2 5456.84 415.430   1 
  10   0   2 5916.06 399.641   2 
 -10   0  -2 5113.57 500.243   3 
 -10   0  -3 21.1437 90.5732   1 
 -10   0  -3 11.2479 102.677   3 
  10   0   3 164.393 98.4218   2 
  10   0   4 44365.1 943.639   2 
 -10   0  -4 44686.7 1052.22   1 
 -10   0  -4 45881.6 1587.95   3 
 -10   0  -5 36.8295 68.5199   1 
 -10   0  -5-118.079 147.272   3 
  10   0   5 68.1896 60.9263   2 
  10   0   6 9187.14 298.865   2 
  10   0   6 9107.83 308.499   2 
 -10   0  -7 183.600 198.967   3 
 -10   0  -8 9887.16 904.922   3 
 -10   0  -9 87.6110 228.550   3 
 -10   0 -10 9893.14 979.354   3 
 -10   0 -11 286.180 295.712   3 
  10   1 -17 6470.42 859.525   3 
  10   1 -16 7382.43 873.218   3 
 -10  -1  15 4584.03 605.916   1 
 -10  -1  14 359.634 202.235   2 
 -10  -1  14 838.498 302.389   1 
 -10   1  14 666.009 251.720   1 
 -10  -1  13 836.848 228.645   2 
 -10   1  13 1044.46 281.442   1 
 -10  -1  12-5.43402 162.294   2 
 -10   1  12-83.7768 116.161   1 
 -10   1  11 20870.6 1109.84   1 
 -10  -1  11 19426.7 1141.43   2 
 -10   1  10 30394.2 1315.77   1 
 -10  -1  10 28005.8 1335.13   2 
 -10   1   9 6453.26 595.794   1 
 -10  -1   9 6774.69 642.525   2 
 -10   1   8 2032.25 323.591   1 
 -10  -1   8 1747.01 336.390   2 
 -10   1   7 421.071 203.601   1 
 -10  -1   7 15.2339 140.702   2 
 -10   1   6 1451.44 303.104   1 
 -10  -1   6 1546.63 308.489   2 
 -10   1   5 4754.42 475.917   1 
 -10  -1   5 5142.95 492.430   2 
 -10   1   4 749.225 232.922   1 
  10   1  -4 942.783 189.841   3 
 -10  -1   4 517.388 189.592   2 
  10   1  -3 12257.7 716.223   2 
 -10   1   3 12884.9 760.111   1 
 -10  -1   3 12331.7 713.672   2 
  10   1  -3 12084.9 651.266   3 
  10  -1  -2 57897.7 1542.86   3 
  10   1  -2 59474.5 1528.57   2 
 -10  -1   2 59536.4 1503.12   2 
 -10   1   2 61184.9 1610.09   1 
  10   1  -2 57073.3 1417.57   3 
  10  -1  -1 3240.82 377.869   1 
  10   1  -1 3237.07 351.349   2 
 -10  -1   1 3374.24 358.453   2 
 -10   1   1 3775.75 404.216   1 
 -10  -1   1 3524.07 364.298   3 
  10  -1  -1 3389.47 380.257   3 
  10   1  -1 3330.30 363.025   3 
 -10  -1   0 10103.6 637.081   3 
  10  -1   0 10166.7 644.754   1 
  10   1   0 9760.85 570.651   2 
 -10  -1   0 11141.4 600.488   2 
 -10   1   0 10992.0 669.068   1 
  10   1   0 9865.86 639.402   3 
 -10  -1  -1 124738. 2339.41   3 
  10  -1   1 126188. 2257.80   1 
  10   1   1 128221. 1959.98   2 
 -10  -1  -1 132614. 1972.39   2 
 -10   1  -1 130145. 2382.71   3 
 -10   1  -1 128191. 2255.11   1 
  10   1   2 30465.2 901.379   2 
  10  -1   2 30810.5 1105.58   1 
 -10  -1  -2 33486.4 931.303   2 
 -10  -1  -2 31714.4 1230.05   3 
 -10   1  -2 33570.1 1144.36   1 
 -10   1  -2 32660.3 1230.52   3 
 -10   1  -3 3634.46 378.533   1 
 -10  -1  -3 3587.78 323.737   1 
  10   1   3 3420.85 283.899   2 
  10  -1   3 3702.72 381.101   1 
 -10   1  -3 3824.89 441.447   3 
 -10  -1  -3 3247.03 427.966   3 
  10   1   4 48718.8 930.955   2 
 -10  -1  -4 48580.6 1101.95   1 
  10  -1   4 50850.6 1393.84   1 
 -10   1  -4 48796.2 1360.36   1 
 -10   1  -4 48141.9 1618.46   3 
 -10  -1  -4 47437.9 1664.57   3 
  10  -1   5 11629.5 670.860   1 
 -10  -1  -5 11506.8 466.902   1 
 -10   1  -5 11411.3 657.803   1 
 -10   1  -5 11358.0 827.747   3 
 -10  -1  -5 11713.1 874.257   3 
 -10   1  -6 269.520 126.507   1 
  10  -1   6 318.918 130.956   2 
 -10   1  -6 316.179 167.668   3 
 -10  -1  -6 85.1587 150.861   3 
 -10  -1  -6 160.869 51.7021   1 
  10  -1   6 178.422 108.821   1 
  10  -1   7 6724.94 467.890   2 
 -10   1  -7 6721.41 684.709   3 
 -10  -1  -7 5636.98 661.437   3 
 -10   1  -8 26766.2 1432.30   3 
 -10  -1  -8 23239.2 1411.10   3 
 -10   1  -9 24754.3 1451.99   3 
 -10  -1  -9 23817.9 1507.29   3 
 -10   1 -10 34024.8 1759.66   3 
 -10  -1 -10 30236.4 1773.23   3 
 -10   1 -11 364.369 246.273   3 
 -10  -2  16 131.489 231.511   2 
 -10  -2  15 4894.08 710.971   2 
 -10  -2  14 2873.17 542.298   2 
 -10  -2  13 8600.08 869.207   2 
 -10   2  13 8488.87 770.547   1 
 -10   2  12 3633.33 506.453   1 
 -10  -2  12 3828.52 602.353   2 
 -10   2  11 223.587 177.009   1 
 -10  -2  11-309.008 220.199   2 
 -10   2  10 75.6516 118.219   1 
 -10  -2  10 1.38018 161.571   2 
 -10  -2   9 15468.0 1064.89   2 
 -10   2   9 15765.6 990.123   1 
 -10  -2   8 22275.6 1250.31   2 
 -10   2   8 22829.1 1187.27   1 
 -10  -2   7 6494.40 674.149   2 
  10   2  -7 5677.34 433.142   3 
 -10   2   7 5386.19 571.730   1 
 -10   2   6 1655.71 325.164   1 
  10   2  -6 949.030 179.752   3 
 -10  -2   6 1189.85 288.718   2 
 -10   2   5 363.750 163.130   1 
 -10  -2   5 898.501 254.166   2 
  10   2  -5 1150.16 190.119   3 
 -10  -2   4 12498.7 859.484   2 
  10   2  -4 11825.2 603.157   3 
 -10   2   4 12475.8 862.672   1 
 -10   2   3 1486.13 321.519   1 
 -10  -2   3 1041.70 262.167   2 
  10   2  -3 1099.44 197.171   3 
 -10  -2   2 22641.1 1093.10   2 
  10   2  -2 23662.1 904.389   3 
 -10   2   2 22727.4 1134.40   1 
 -10   2   1 18506.8 1029.65   1 
 -10  -2   1 20897.6 1004.54   2 
 -10  -2   1 19568.1 852.556   3 
  10   2  -1 19126.4 857.065   3 
 -10   2   0 19150.8 1049.17   1 
 -10  -2   0 19706.1 956.654   2 
 -10  -2   0 16500.3 827.794   3 
  10   2   0 18254.9 876.947   3 
 -10   2  -1 262.957 153.508   1 
 -10  -2  -1 369.425 165.788   3 
 -10  -2  -1 166.036 131.670   2 
 -10  -2  -2 273.763 168.087   3 
  10   2   2 179.600 122.885   2 
 -10   2  -2 43.7277 122.679   1 
 -10  -2  -2 30.8740 103.733   2 
  10   2   3 3048.89 334.872   2 
 -10  -2  -3 3370.11 357.870   2 
 -10  -2  -3 3337.66 449.692   3 
 -10   2  -3 3811.92 478.178   1 
 -10   2  -4 2108.24 343.912   3 
 -10   2  -4 1913.79 352.099   1 
 -10  -2  -4 2236.29 379.738   3 
 -10  -2  -4 2002.16 269.556   2 
 -10   2  -5 1344.40 279.292   1 
  10  -2   5 2175.79 354.641   2 
 -10   2  -5 1590.03 314.116   3 
 -10  -2  -5 2297.08 420.877   3 
 -10  -2  -5 1317.07 192.153   2 
  10  -2   6 299.508 186.785   2 
 -10   2  -6 14.3249 140.492   3 
 -10  -2  -6 91.6376 162.737   3 
 -10   2  -7 166.530 129.080   3 
  10  -2   7-95.0991 99.2784   2 
 -10  -2  -7-9.86642 159.493   3 
 -10   2  -8 697.527 270.757   3 
 -10  -2  -8 461.293 260.304   3 
 -10   2  -9 2446.99 457.002   3 
 -10  -2  -9 1604.44 427.148   3 
 -10   2 -10-98.2503 193.042   3 
 -10   2 -11 4362.81 652.131   3 
 -10   3  12 5317.53 672.308   1 
 -10  -3  12 5684.46 795.097   2 
 -10   3  11 804.087 306.256   1 
 -10  -3  11 596.791 298.190   2 
 -10   3  10 1370.38 356.926   1 
 -10  -3  10 1142.17 365.182   2 
 -10   3   9 2747.40 485.863   1 
 -10  -3   9 3228.29 566.212   2 
 -10   3   8 2212.82 441.425   1 
 -10  -3   8 2622.92 531.898   2 
 -10   3   7 2354.57 449.880   1 
 -10  -3   7 1891.56 451.381   2 
 -10   3   6 2512.35 485.022   1 
 -10  -3   6 2029.06 444.664   2 
 -10   3   5 279.102 203.028   1 
 -10  -3   5-76.9165 167.524   2 
 -10  -3   4 5508.30 670.275   2 
 -10   3   4 4163.80 598.423   1 
 -10   3   3 2559.74 478.280   1 
 -10  -3   3 3676.89 549.129   2 
 -10  -3   2 41427.9 1715.93   2 
 -10   3   2 41782.5 1789.45   1 
 -10  -3   1 50293.0 1864.90   2 
 -10  -3   1 48457.2 1334.60   3 
 -10   3   1 52335.7 2008.51   1 
 -10   3   0 2771.10 474.403   1 
 -10  -3   0 2997.04 460.676   2 
 -10  -3   0 2889.66 352.458   3 
 -10   3  -1 1634.58 377.995   1 
 -10  -3  -1 2350.48 401.654   2 
 -10  -3  -1 1552.52 292.729   3 
 -10  -3  -2 8758.97 729.600   2 
 -10   3  -2 8851.52 856.007   1 
 -10  -3  -2 8164.22 668.971   3 
  10  -3   3 1758.31 355.085   2 
 -10   3  -3 2566.89 477.470   1 
 -10  -3  -3 2635.13 405.274   2 
 -10  -3  -3 2665.20 412.221   3 
 -10  -3  -4 5975.59 565.145   2 
  10  -3   4 5154.77 665.517   2 
 -10  -3  -4 5607.17 621.172   3 
  10  -3   5 9845.19 911.309   2 
 -10  -3  -5 11808.5 938.411   3 
  10  -3   6 195.801 200.702   2 
 -10  -3  -6 605.591 232.201   3 
  10  -3   7 4884.56 650.019   2 
 -10  -3  -7 4772.71 657.969   3 
 -10  -3  -8 1357.67 374.612   3 
 -10   4  10 114.098 218.105   1 
 -10   4   9 887.319 364.129   1 
 -10   4   8 11.2904 303.758   1 
 -10   4   7 571.066 367.101   1 
 -10   4   6 449.420 286.552   1 
 -10  -4   6 183.429 216.683   2 
 -10  -4   5 319.962 268.085   2 
 -10   4   5-220.580 234.903   1 
 -10  -4   4 3450.77 611.246   2 
 -10   4   4 3621.59 633.336   1 
 -10  -4   3 7325.30 873.317   2 
 -10   4   3 7023.42 884.781   1 
 -10  -4   2 774.968 324.468   2 
 -10   4   2 759.606 352.344   1 
 -10  -4   1 5868.61 748.388   2 
 -10   4   1 6382.05 837.154   1 
  10  -4   0 1413.00 443.182   2 
 -10  -4   0 1119.77 361.595   2 
  10  -4   1 1592.85 479.682   2 
 -10  -4  -1 1732.81 434.822   2 
  10  -4   2 8680.37 972.576   2 
 -10  -4  -2 8094.22 831.308   2 
  10  -4   3 639.650 329.135   2 
  10  -4   4 1914.14 478.299   2 
 -11   0  15-26.8743 144.749   1 
 -11   0  14 30073.2 1461.28   1 
 -11   0  13-216.605 128.859   1 
 -11   0  12 24679.6 1279.64   1 
 -11   0  11 203.529 185.884   1 
 -11   0  10 4975.91 600.841   1 
 -11   0   9 42.9654 175.180   1 
 -11   0   8 66050.9 1891.02   1 
 -11   0   7 88.4367 142.076   1 
 -11   0   6 1086.54 236.832   1 
 -11   0   5-134.044 157.131   1 
 -11   0   4 28680.1 1138.95   1 
  11   0  -3-101.076 125.907   3 
  11   0  -3 59.5171 104.875   2 
 -11   0   2 4025.71 424.678   1 
  11   0  -2 4245.97 415.284   2 
  11   0  -2 3904.02 417.050   3 
 -11   0   1 123.851 132.270   1 
  11   0  -1 71.6479 108.939   2 
 -11   0   0 13019.9 696.234   1 
  11   0   0 12613.0 653.275   2 
 -11   0   0 13590.9 776.794   3 
 -11   0  -1 18.8239 79.2612   1 
 -11   0  -1-59.8655 138.784   3 
  11   0   1-27.9041 88.5614   2 
 -11   0  -2 28789.8 977.668   1 
  11   0   2 28675.0 913.929   2 
 -11   0  -2 28794.6 1203.40   3 
 -11   0  -3 103.222 96.9233   1 
  11   0   3-3.55565 65.4783   2 
  11   0   4 41490.7 977.007   2 
 -11   0  -4 40448.1 1061.61   1 
 -11   0  -4 43057.9 1599.09   3 
 -11   0  -5 100.132 76.1549   1 
 -11   0  -5 213.748 217.411   3 
  11   0   5 147.237 81.8880   2 
  11   0   6 12942.9 399.211   2 
 -11   0  -6 15807.3 569.345   1 
 -11   0  -6 14791.5 1035.62   3 
 -11   0  -7 193.793 142.821   3 
 -11   0  -8 367.979 238.122   3 
 -11   0  -9-258.286 202.748   3 
 -11   0 -10 6343.63 817.672   3 
  11   1 -17-412.133 303.748   3 
  11   1 -16 523.257 289.718   3 
 -11  -1  15 1699.43 432.105   1 
 -11  -1  14 13524.1 1038.74   1 
 -11   1  14 12418.6 926.300   1 
 -11  -1  14 12910.3 1031.90   2 
 -11  -1  13 1553.78 360.019   2 
 -11  -1  13 1997.31 420.182   1 
 -11   1  13 1060.11 246.277   1 
 -11  -1  12 1923.73 382.128   2 
 -11   1  12 2450.76 411.457   1 
 -11   1  11 38495.9 1556.53   1 
 -11  -1  11 37703.2 1614.13   2 
 -11   1  10 8309.45 712.538   1 
 -11  -1  10 9044.30 785.304   2 
 -11   1   9 3061.19 447.567   1 
 -11  -1   9 3415.89 484.628   2 
 -11   1   8 57169.5 1796.43   1 
 -11  -1   8 51554.2 1762.88   2 
 -11   1   7 1036.06 264.847   1 
 -11  -1   7 863.719 229.452   2 
 -11   1   6 16850.8 941.216   1 
 -11  -1   6 17430.4 953.316   2 
 -11   1   5 3557.69 427.061   1 
 -11  -1   5 3739.40 440.624   2 
  11   1  -5 3511.81 370.224   3 
 -11   1   4 5235.94 518.101   1 
 -11  -1   4 5000.08 495.502   2 
  11   1  -4 4505.86 417.906   3 
 -11   1   3 36297.5 1317.48   1 
 -11  -1   3 35948.3 1258.14   2 
  11   1  -3 36207.9 1193.18   3 
  11   1  -2 18205.8 883.590   2 
 -11   1   2 18145.8 908.534   1 
 -11  -1   2 17614.9 858.567   2 
  11   1  -2 19053.0 872.871   3 
  11   1  -1 41575.6 1275.10   2 
 -11  -1   1 40353.7 1240.05   2 
 -11   1   1 40252.1 1342.11   1 
 -11  -1   1 39654.6 1277.69   3 
  11   1  -1 41565.1 1325.36   3 
  11   1   0 5182.91 437.188   2 
 -11  -1   0 5120.56 434.771   2 
 -11   1   0 5020.20 479.228   1 
 -11  -1   0 5387.56 487.445   3 
 -11  -1  -1 228.631 124.524   2 
 -11   1  -1 654.867 188.734   1 
  11   1   1 306.625 103.203   2 
 -11   1  -1 279.981 174.832   3 
 -11  -1  -1 656.077 210.723   3 
 -11  -1  -2 46007.7 1249.62   1 
  11   1   2 46132.4 1163.41   2 
 -11   1  -2 46070.1 1532.96   3 
 -11  -1  -2 43880.4 1522.36   3 
 -11   1  -2 43023.3 1355.80   1 
 -11   1  -3 13311.5 747.168   1 
 -11  -1  -3 13266.1 644.551   1 
  11   1   3 15360.6 628.044   2 
  11  -1   3 12445.1 725.003   1 
 -11   1  -3 14094.2 869.872   3 
 -11  -1  -3 13090.1 868.016   3 
  11   1   4 4343.27 295.897   2 
 -11  -1  -4 4958.61 374.185   1 
  11  -1   4 3772.40 402.167   1 
 -11   1  -4 3832.68 403.736   1 
 -11  -1  -4 4499.85 554.747   3 
 -11   1  -4 3744.37 494.143   3 
  11   1   5 40204.6 687.200   2 
  11  -1   5 41126.6 1296.60   1 
 -11  -1  -5 44126.5 973.509   1 
 -11   1  -5 46983.2 1367.87   1 
 -11   1  -5 45015.0 1704.20   3 
 -11  -1  -5 45040.0 1755.61   3 
  11  -1   6 52.8135 83.0215   2 
 -11   1  -6-2.08701 92.9842   1 
 -11   1  -6 166.719 151.807   3 
 -11  -1  -6 240.630 212.363   3 
 -11   1  -7 13259.3 1004.65   3 
 -11  -1  -7 14410.8 1092.82   3 
 -11   1  -8 1582.27 375.924   3 
 -11  -1  -8 2494.60 503.076   3 
 -11   1  -9 10870.4 985.462   3 
 -11  -1  -9 11489.8 1072.59   3 
 -11   1 -10 2513.35 506.464   3 
 -11  -1 -10 3378.82 607.222   3 
 -11   1 -11 617.871 331.725   3 
 -11  -2  15 1638.58 445.604   2 
 -11  -2  14 2753.84 548.474   2 
 -11   2  13 2303.96 437.356   1 
 -11  -2  13 2923.01 541.768   2 
 -11   2  12 4777.33 600.256   1 
 -11  -2  12 5341.58 697.553   2 
 -11   2  11 1564.87 346.078   1 
 -11  -2  11 2864.94 507.980   2 
 -11   2  10 2123.40 407.216   1 
 -11  -2  10 2390.32 450.711   2 
 -11   2   9 894.713 280.045   1 
 -11  -2   9 591.784 282.952   2 
 -11   2   8 3650.75 522.026   1 
 -11  -2   8 3051.10 484.956   2 
 -11   2   7 1838.82 347.931   1 
  11   2  -7 1766.24 262.694   3 
 -11  -2   7 1850.80 386.902   2 
 -11  -2   6 9392.53 791.521   2 
  11   2  -6 7470.22 514.222   3 
 -11   2   6 7800.47 706.483   1 
 -11  -2   5 23302.6 1214.83   2 
  11   2  -5 21986.6 871.155   3 
 -11   2   5 21767.0 1163.41   1 
 -11   2   4-27.5456 114.655   1 
 -11  -2   4 64.8444 145.499   2 
  11   2  -4-65.5828 111.519   3 
 -11   2   3-182.163 129.218   1 
 -11  -2   3 235.689 188.236   2 
  11   2  -3 199.797 130.395   3 
 -11   2   2 3597.81 482.199   1 
  11   2  -2 3201.08 356.302   3 
 -11  -2   2 3432.75 454.070   2 
 -11   2   1 17350.2 1012.96   1 
 -11  -2   1 16737.8 838.576   3 
 -11  -2   1 15612.5 888.938   2 
  11   2  -1 16880.8 852.217   3 
 -11  -2   0-26.8255 128.234   3 
 -11  -2   0 99.0615 121.894   2 
 -11   2   0-25.1089 118.912   1 
 -11   2  -1 2737.26 424.603   1 
 -11  -2  -1 3162.98 382.062   2 
 -11  -2  -1 2938.72 402.161   3 
  11   2   2 17847.5 859.987   2 
 -11  -2  -2 19393.6 907.701   2 
 -11   2  -2 17540.0 1022.22   1 
 -11  -2  -2 18546.0 1017.84   3 
  11   2   3 17.3263 86.1440   2 
 -11   2  -3 270.203 184.156   1 
 -11  -2  -3 149.113 184.754   3 
 -11  -2  -3 155.953 136.526   2 
 -11   2  -4 3969.29 483.799   1 
 -11  -2  -4 3619.35 351.675   2 
 -11   2  -4 3652.95 463.900   3 
 -11  -2  -4 3856.82 511.665   3 
  11  -2   5 28202.9 1284.97   2 
 -11   2  -5 28057.0 1331.57   3 
 -11  -2  -5 29559.7 1482.97   3 
 -11   2  -5 27375.1 1294.27   1 
  11  -2   6 3737.83 476.797   2 
 -11   2  -6 3638.81 507.962   3 
 -11  -2  -6 4321.32 590.986   3 
  11  -2   7 160.905 117.374   2 
 -11   2  -7 306.198 220.662   3 
 -11  -2  -7 233.485 245.011   3 
 -11   2  -8 14157.8 1057.54   3 
 -11  -2  -8 14235.1 1172.94   3 
 -11   2  -9 2156.67 464.332   3 
 -11  -2  -9 3198.25 607.072   3 
 -11   2 -10 267.077 276.681   3 
 -11   2 -11 772.735 331.378   3 
 -11   3  12 128.066 200.442   1 
 -11  -3  12 245.396 262.761   2 
 -11   3  11-250.614 182.493   1 
 -11  -3  11 352.804 288.249   2 
 -11   3  10 3346.28 553.443   1 
 -11  -3  10 4106.96 652.609   2 
 -11   3   9-79.9698 172.270   1 
 -11  -3   9 93.9572 223.105   2 
 -11   3   8 837.346 313.652   1 
 -11  -3   8 445.063 241.308   2 
 -11   3   7 4015.78 587.733   1 
 -11  -3   7 4354.46 634.697   2 
 -11   3   6 34724.1 1697.18   1 
 -11  -3   6 36685.6 1766.17   2 
 -11  -3   5 3419.94 562.076   2 
 -11   3   5 2687.57 494.200   1 
 -11   3   4 1747.38 411.548   1 
 -11  -3   4 2411.79 465.519   2 
 -11  -3   3 18214.4 1186.62   2 
 -11   3   3 18895.6 1243.46   1 
 -11   3   2 3541.24 564.623   1 
 -11  -3   2 3549.64 537.009   2 
 -11  -3   1 1903.29 297.402   3 
 -11   3   1 2011.28 421.950   1 
 -11  -3   1 1993.43 405.854   2 
 -11  -3   0 14859.6 838.467   3 
 -11  -3   0 17031.3 1082.96   2 
 -11   3   0 14770.3 1092.87   1 
 -11  -3  -1 4937.49 606.086   2 
 -11  -3  -1 5481.79 542.717   3 
 -11   3  -1 5669.96 694.934   1 
 -11  -3  -2 3811.43 487.778   2 
 -11  -3  -2 4036.20 499.628   3 
 -11   3  -2 3765.81 567.393   1 
 -11  -3  -3 273.249 195.011   2 
 -11  -3  -3 94.7902 121.112   3 
  11  -3   4 1068.06 331.219   2 
 -11  -3  -4 875.604 246.936   3 
  11  -3   5 624.780 272.380   2 
 -11  -3  -5 1255.65 337.721   3 
  11  -3   6 3778.14 588.559   2 
 -11  -3  -6 4507.65 626.921   3 
  11  -3   7 2737.31 488.109   2 
 -11  -3  -7 3191.86 571.118   3 
 -11  -3  -8-106.020 242.002   3 
 -11   4   9 65.1323 219.191   1 
 -11   4   8 931.970 383.380   1 
 -11   4   7 11.5827 199.526   1 
 -11   4   6 146.440 167.544   1 
 -11  -4   6-112.284 249.609   2 
 -11   4   5-176.656 174.185   1 
 -11  -4   5-55.1055 225.082   2 
 -11  -4   4 608.184 322.024   2 
 -11   4   4 493.344 316.179   1 
 -11  -4   3 13578.8 1192.63   2 
 -11   4   3 13627.2 1226.08   1 
 -11   4   2 1781.98 468.207   1 
 -11  -4   2 2790.62 551.805   2 
 -11   4   1-40.0028 203.283   1 
 -11  -4   1 166.405 244.455   2 
 -11   4   0-109.469 210.228   1 
  11  -4   0 342.220 294.241   2 
 -11  -4   0 119.051 208.407   2 
  11  -4   1 7162.21 910.604   2 
 -11  -4  -1 6151.08 749.371   2 
  11  -4   2 372.024 355.949   2 
 -11  -4  -2-87.8766 141.774   2 
  11  -4   3 708.140 274.375   2 
 -12   0  15-460.928 220.000   1 
 -12   0  14 4427.70 595.711   1 
 -12   0  13-55.7790 146.436   1 
 -12   0  12 6691.33 698.214   1 
 -12   0  11-134.915 151.940   1 
 -12   0  10 189017. 3479.46   1 
 -12   0   9 140.172 144.103   1 
 -12   0   8 2194.97 391.775   1 
 -12   0   7 73.7316 147.120   1 
 -12   0   6 889.105 233.337   1 
 -12   0   5 6.30913 135.231   1 
 -12   0   4 5122.36 507.077   1 
 -12   0   3-71.8261 139.013   1 
 -12   0   2 238.521 166.299   1 
  12   0  -2 58.7955 98.2650   2 
 -12   0   1 76.9648 130.937   1 
  12   0  -1-42.6838 97.0108   2 
 -12   0   0 19334.6 881.547   1 
  12   0   0 20273.3 866.045   2 
 -12   0   0 19516.1 973.595   3 
 -12   0  -1 55.1753 132.497   1 
 -12   0  -1 8.25577 121.507   3 
  12   0   1 159.034 134.508   2 
 -12   0  -2 38820.5 1192.60   1 
  12   0   2 37035.0 1087.59   2 
 -12   0  -2 39424.1 1466.70   3 
 -12   0  -3-71.1571 78.5836   1 
 -12   0  -3-11.0528 127.862   3 
  12   0   3 64.4410 85.3301   2 
 -12   0  -4 37.0392 72.6183   1 
 -12   0  -4-40.1181 151.402   3 
  12   0   4 32.6934 60.5554   2 
 -12   0  -5-1.33558 60.3017   1 
  12   0   5 83.3302 61.6640   2 
 -12   0  -6 11632.2 524.570   1 
 -12   0  -6 11560.5 935.547   3 
 -12   0  -7 82.8768 218.822   3 
 -12   0  -8 439.827 232.510   3 
 -12   0  -9 118.356 234.846   3 
 -12   0 -10 1097.01 364.300   3 
 -12  -1  15 1336.91 371.059   1 
 -12  -1  14 2789.96 536.019   1 
 -12   1  14 2809.92 477.053   1 
 -12  -1  13 6142.18 701.442   1 
 -12   1  13 6619.75 687.989   1 
 -12  -1  13 6582.76 735.003   2 
 -12  -1  12-170.671 247.734   2 
 -12   1  12-0.82422 130.019   1 
 -12   1  11 9013.36 793.524   1 
 -12  -1  11 10622.5 898.845   2 
 -12   1  10 18380.9 1102.27   1 
 -12  -1  10 19687.1 1168.75   2 
 -12   1   9 5230.70 584.925   1 
 -12  -1   9 4434.49 554.117   2 
 -12   1   8 1321.60 336.699   1 
 -12  -1   8 819.844 295.040   2 
 -12   1   7 23657.4 1181.91   1 
 -12  -1   7 25069.7 1218.45   2 
 -12   1   6 1784.21 339.106   1 
 -12  -1   6 1268.55 273.049   2 
 -12   1   5 19733.5 1042.62   1 
 -12  -1   5 19972.5 1035.03   2 
 -12   1   4 4280.71 486.048   1 
 -12  -1   4 3665.52 441.592   2 
 -12   1   3 2006.61 328.920   1 
 -12  -1   3 1857.19 299.023   2 
 -12   1   2-82.7260 105.202   1 
 -12  -1   2 118.595 112.390   2 
 -12  -1   1 130.219 104.413   2 
  12   1  -1 504.484 180.821   2 
 -12  -1   1 402.010 160.855   3 
 -12   1   1 690.710 235.460   1 
  12   1   0 5170.26 459.841   2 
 -12  -1   0 4586.43 426.914   2 
 -12   1   0 4281.45 465.709   1 
 -12  -1   0 4438.46 469.211   3 
 -12   1  -1 864.388 212.674   1 
 -12  -1  -1 1207.20 236.609   1 
  12   1   1 584.691 164.113   2 
 -12  -1  -1 813.080 228.774   3 
 -12  -1  -2 4726.86 430.106   1 
  12   1   2 4562.53 393.960   2 
 -12   1  -2 4272.66 497.109   3 
 -12   1  -2 4249.00 450.417   1 
 -12  -1  -2 3661.44 467.144   3 
 -12  -1  -3 4268.73 392.769   1 
  12   1   3 4375.22 353.153   2 
 -12   1  -3 4213.87 514.371   3 
 -12  -1  -3 5013.68 573.389   3 
 -12   1  -3 4844.36 467.498   1 
  12   1   4 30229.5 823.087   2 
 -12  -1  -4 32363.4 989.310   1 
 -12   1  -4 30816.2 1163.52   1 
 -12   1  -4 30452.7 1387.91   3 
 -12  -1  -4 30194.1 1419.28   3 
 -12  -1  -5 2811.72 266.627   1 
 -12   1  -5 3640.08 402.262   1 
 -12   1  -5 2992.17 464.055   3 
 -12  -1  -5 3779.49 538.699   3 
 -12   1  -6-40.6499 97.5320   1 
  12  -1   6 96.1459 102.279   2 
 -12   1  -6 56.5502 155.584   3 
 -12  -1  -6-166.209 215.240   3 
 -12   1  -7 3905.91 572.812   3 
 -12  -1  -7 3898.06 627.263   3 
 -12   1  -8 9638.09 914.337   3 
 -12  -1  -8 9752.51 981.966   3 
 -12   1  -9 7149.14 827.615   3 
 -12  -1  -9 8354.55 919.845   3 
 -12   1 -10 184.068 178.513   3 
 -12  -2  15 417.038 283.615   2 
 -12   2  14 780.315 265.112   1 
 -12  -2  14 952.765 329.861   2 
 -12   2  13-64.9007 144.498   1 
 -12  -2  13 167.917 182.658   2 
 -12   2  12 2787.50 483.174   1 
 -12  -2  12 2214.69 455.591   2 
 -12   2  11 238.757 234.100   1 
 -12  -2  11-129.925 175.580   2 
 -12  -2  10 6147.30 723.495   2 
 -12   2  10 7248.34 736.574   1 
 -12   2   9 1853.05 368.325   1 
 -12  -2   9 1548.88 390.938   2 
 -12  -2   8 6289.68 707.210   2 
 -12   2   8 5371.16 612.218   1 
 -12   2   7 2391.66 419.273   1 
  12   2  -7 2487.63 326.003   3 
 -12  -2   7 2711.19 457.285   2 
 -12   2   6 61.0005 155.656   1 
  12   2  -6 259.391 101.035   3 
 -12  -2   5 52985.7 1859.01   2 
  12   2  -5 50986.6 1395.12   3 
 -12   2   5 54611.1 1884.85   1 
 -12   2   4-88.1429 169.435   1 
 -12  -2   4 193.615 194.111   2 
  12   2  -4 9.41435 115.218   3 
 -12  -2   3 49744.6 1703.98   2 
  12   2  -3 46792.2 1396.73   3 
 -12   2   3 52171.4 1815.75   1 
 -12  -2   2 9913.53 748.374   2 
 -12   2   2 9438.91 785.429   1 
 -12  -2   1 14897.2 892.534   2 
 -12  -2   1 14890.4 837.863   3 
 -12   2   1 15731.7 993.870   1 
 -12  -2   0 3861.69 455.523   3 
 -12   2   0 3163.54 452.331   1 
 -12  -2   0 2950.25 405.321   2 
 -12   2  -1 28757.5 1341.12   1 
 -12  -2  -1 27852.2 1158.44   2 
 -12  -2  -1 27871.9 1253.12   3 
 -12   2  -2 31033.4 1400.53   1 
 -12  -2  -2 29082.0 1123.98   2 
 -12  -2  -2 28614.4 1330.62   3 
 -12  -2  -3 18363.9 844.536   2 
 -12   2  -3 18088.7 1067.78   1 
 -12  -2  -3 17798.1 1080.32   3 
 -12   2  -4 4305.09 527.684   1 
 -12  -2  -4 4507.69 394.278   2 
 -12  -2  -4 5076.84 627.691   3 
 -12   2  -4 4270.84 530.494   3 
 -12   2  -5 683.171 231.281   1 
  12  -2   5 226.056 141.246   2 
 -12   2  -5 679.026 281.999   3 
 -12  -2  -5 550.274 261.305   3 
  12  -2   6 13847.5 929.379   2 
 -12   2  -6 14176.2 1014.06   3 
 -12  -2  -6 13806.3 1086.30   3 
 -12   2  -7-138.064 181.268   3 
 -12  -2  -7 281.119 224.401   3 
 -12   2  -8 63.4388 153.513   3 
 -12  -2  -8 32.1745 243.456   3 
 -12   2  -9 14810.5 1158.44   3 
 -12   2 -10 8917.69 925.583   3 
 -12   3  12 10688.8 1001.86   1 
 -12  -3  11 2239.41 552.046   2 
 -12   3  11 1403.20 376.320   1 
 -12  -3  10 1380.23 421.569   2 
 -12   3  10 1860.28 465.053   1 
 -12  -3   9 2369.00 528.774   2 
 -12   3   9 1587.29 401.257   1 
 -12  -3   8 3780.63 597.426   2 
 -12   3   8 3096.08 544.947   1 
 -12   3   7 5087.07 669.253   1 
 -12  -3   7 4985.56 688.299   2 
 -12   3   6 73.0098 246.084   1 
 -12  -3   6-55.9773 194.876   2 
 -12   3   5 1877.89 405.507   1 
 -12  -3   5 1914.30 431.087   2 
 -12   3   4 3741.86 585.802   1 
 -12  -3   4 4121.32 600.588   2 
 -12   3   3 1145.06 361.241   1 
 -12  -3   3 842.415 317.169   2 
 -12  -3   2 6460.66 703.190   2 
 -12   3   2 5375.90 685.886   1 
 -12  -3   1 29982.4 1460.45   2 
 -12   3   1 26327.8 1488.85   1 
 -12  -3   0 2111.94 338.057   3 
 -12  -3   0 2843.51 483.074   2 
 -12   3   0 2465.94 469.245   1 
 -12   3  -1 181.389 175.113   1 
 -12  -3  -1-31.0088 183.926   2 
 -12  -3  -1 115.481 200.332   3 
 -12  -3  -2 8639.32 748.687   2 
 -12  -3  -2 9048.46 762.185   3 
 -12   3  -2 8667.35 876.652   1 
 -12  -3  -3 4694.75 540.046   2 
 -12   3  -3 4022.80 621.966   1 
 -12  -3  -3 3732.18 522.671   3 
  12  -3   4 6262.89 756.361   2 
 -12  -3  -4 7942.65 797.777   3 
  12  -3   5 70.3953 148.260   2 
 -12  -3  -5 9.90355 156.741   3 
  12  -3   6 1997.09 446.473   2 
 -12  -3  -6 2694.76 520.441   3 
 -12  -3  -7 405.551 298.670   3 
 -12   4   6 423.217 299.849   1 
 -12   4   5 231.590 172.322   1 
 -12  -4   5 713.847 302.526   2 
 -12  -4   4 10528.4 1071.23   2 
 -12   4   4 9776.45 1062.46   1 
 -12   4   3 1159.71 443.102   1 
 -12  -4   3 922.080 395.515   2 
 -12   4   2 4301.42 698.085   1 
 -12  -4   2 3485.72 625.581   2 
 -12   4   1 1310.84 440.669   1 
 -12  -4   1 1021.34 366.958   2 
 -12  -4   0 16586.9 1265.62   2 
 -12  -4  -1 10911.1 995.158   2 
 -13   0  15-32.9282 208.377   1 
 -13   0  14 2201.16 461.737   1 
 -13   0  13 23.7799 149.136   1 
 -13   0  12 19245.6 1206.76   1 
 -13   0  11 90.2338 164.346   1 
 -13   0  10 13621.2 971.496   1 
 -13   0   9 75.4610 198.750   1 
 -13   0   8 13493.9 922.181   1 
 -13   0   7-124.083 178.905   1 
 -13   0   6 22010.9 1130.16   1 
 -13   0   5 2.90548 119.685   1 
 -13   0   4 109.856 124.512   1 
 -13   0   3 123.874 163.672   1 
 -13   0   2 30186.3 1209.57   1 
 -13   0   1-65.9199 129.164   1 
 -13   0   0 1366.32 259.673   1 
 -13   0   0 1655.02 309.833   3 
  13   0   0 1433.57 258.163   2 
 -13   0  -1 50.1794 141.962   1 
 -13   0  -1 180.913 187.397   3 
  13   0   1 173.723 127.109   2 
 -13   0  -2 8700.35 596.396   1 
  13   0   2 8911.09 566.707   2 
 -13   0  -2 8869.74 721.567   3 
 -13   0  -3-52.2682 81.6206   1 
 -13   0  -3 35.6999 163.517   3 
  13   0   3-56.2698 83.6669   2 
  13   0   4 4117.31 352.070   2 
 -13   0  -4 3681.62 359.822   1 
 -13   0  -4 3466.00 505.903   3 
 -13   0  -5 60.2800 82.0178   1 
 -13   0  -5-296.238 219.185   3 
 -13   0  -6 8555.40 835.040   3 
 -13   0  -7-91.0268 167.071   3 
 -13   0  -8 6034.05 757.258   3 
 -13   0  -9 236.401 265.092   3 
 -13  -1  16 1001.47 370.570   1 
 -13  -1  15 893.057 345.420   1 
 -13   1  15 442.102 216.234   1 
 -13  -1  14 5848.83 727.549   1 
 -13   1  14 5604.07 674.748   1 
 -13  -1  13 140.715 210.328   2 
 -13   1  13 897.107 288.448   1 
 -13  -1  13 439.736 252.856   1 
 -13  -1  12 1999.29 439.199   2 
 -13   1  12 2107.72 422.138   1 
 -13  -1  12 1814.98 387.827   1 
 -13  -1  11 1047.83 385.135   2 
 -13   1  11 798.975 311.079   1 
 -13   1  10 16954.2 1097.21   1 
 -13  -1  10 16545.4 1091.54   2 
 -13   1   9 34880.0 1535.71   1 
 -13  -1   9 34373.1 1554.10   2 
 -13   1   8 57303.7 1928.96   1 
 -13  -1   8 58080.7 1942.50   2 
 -13   1   7 38230.7 1557.18   1 
 -13  -1   7 36867.0 1514.32   2 
 -13   1   6 6406.45 630.199   1 
 -13  -1   6 5629.88 583.562   2 
 -13  -1   5 605.377 223.762   2 
 -13   1   5 486.663 223.624   1 
 -13   1   4 24921.5 1189.24   1 
 -13  -1   4 24887.5 1144.11   2 
 -13   1   3 46897.5 1610.36   1 
 -13  -1   3 44221.5 1483.25   2 
 -13   1   2 6411.88 577.746   1 
 -13  -1   2 5318.97 509.666   2 
 -13  -1   1 42044.0 1415.37   1 
 -13   1   1 43133.7 1498.98   1 
 -13  -1   1 39967.8 1324.62   2 
 -13  -1   1 40856.3 1439.43   3 
 -13   1   0 500.967 192.675   1 
 -13  -1   0 460.713 155.635   1 
  13   1   0 613.530 175.480   2 
 -13  -1   0 442.289 203.485   3 
 -13   1  -1 1077.88 268.029   1 
 -13  -1  -1 1501.78 279.500   1 
  13   1   1 1002.37 217.181   2 
 -13  -1  -1 1246.31 293.355   3 
 -13  -1  -2 17790.6 859.070   1 
  13   1   2 18387.4 807.102   2 
 -13   1  -2 18925.9 1072.11   3 
 -13  -1  -2 18707.2 1079.62   3 
 -13   1  -2 17453.7 931.779   1 
 -13  -1  -3 6301.56 493.243   1 
  13   1   3 6268.97 441.363   2 
 -13   1  -3 5605.11 599.548   3 
 -13  -1  -3 6520.06 665.019   3 
 -13   1  -3 6437.05 561.841   1 
 -13   1  -4 4940.75 486.980   1 
 -13  -1  -4 4364.21 383.049   1 
 -13   1  -4 4632.68 572.480   3 
 -13  -1  -4 3817.55 548.063   3 
 -13   1  -5 4002.11 432.838   1 
 -13   1  -5 4461.49 567.901   3 
 -13  -1  -5 3675.44 550.013   3 
 -13   1  -6 1316.74 244.045   1 
 -13   1  -6 1219.31 322.495   3 
 -13  -1  -6 1148.34 343.977   3 
 -13   1  -7 7698.82 822.555   3 
 -13  -1  -7 8528.60 886.174   3 
 -13   1  -8 7672.24 855.523   3 
 -13  -1  -8 7757.97 899.832   3 
 -13   1  -9 1307.86 403.242   3 
 -13  -1  -9 1272.92 432.427   3 
 -13   2  14 1654.65 381.619   1 
 -13  -2  14 1207.55 363.233   2 
 -13   2  13 441.465 256.807   1 
 -13  -2  13 227.577 178.799   2 
 -13   2  12 415.217 218.752   1 
 -13  -2  12-161.620 170.601   2 
 -13  -2  11 10168.2 969.174   2 
 -13   2  11 9886.27 882.138   1 
 -13  -2  10 11023.1 981.427   2 
 -13   2  10 9863.65 868.388   1 
 -13  -2   9 17696.3 1211.99   2 
 -13   2   9 18671.6 1185.61   1 
 -13   2   8 333.093 175.407   1 
 -13  -2   8 499.257 327.638   2 
 -13   2   7 322.515 213.400   1 
 -13  -2   7 539.724 248.872   2 
 -13   2   6 2914.04 476.589   1 
 -13  -2   6 1841.50 406.741   2 
 -13   2   5 4303.63 563.409   1 
 -13  -2   5 4825.19 592.561   2 
 -13   2   4 2411.79 405.752   1 
 -13  -2   4 2316.31 419.955   2 
 -13  -2   3 43811.7 1668.20   2 
 -13   2   3 41205.4 1681.22   1 
 -13   2   2 482.908 246.593   1 
 -13  -2   2 796.178 281.841   2 
 -13  -2   1 16085.2 947.873   2 
 -13  -2   1 17077.5 937.173   3 
 -13   2   1 16720.8 1055.95   1 
 -13   2   0 9888.29 806.740   1 
 -13  -2   0 11320.3 778.188   2 
 -13  -2   0 11196.6 792.849   3 
 -13  -2  -1 1057.57 299.992   3 
 -13  -2  -1 942.141 243.330   2 
 -13   2  -1 1209.23 305.657   1 
 -13   2  -2 20209.4 1159.38   1 
 -13  -2  -2 18865.7 917.150   2 
 -13  -2  -2 20551.7 1165.50   3 
 -13   2  -3-61.0550 155.948   1 
 -13  -2  -3-32.3856 182.923   3 
 -13  -2  -3-81.7532 108.110   2 
 -13  -2  -4 10130.4 893.146   3 
 -13   2  -4 9909.03 814.860   1 
 -13   2  -5 8395.66 783.606   3 
 -13  -2  -5 8159.07 823.308   3 
 -13   2  -5 7990.63 740.551   1 
  13  -2   6 7117.02 682.789   2 
 -13   2  -6 7911.56 809.372   3 
 -13  -2  -6 6760.17 798.046   3 
 -13   2  -7 6907.20 764.161   3 
 -13  -2  -7 6889.68 843.948   3 
 -13   2  -8 11294.0 1018.03   3 
 -13  -2  -8 12764.2 1161.45   3 
 -13   2  -9 5095.67 723.746   3 
 -13   3  13 3169.47 572.001   1 
 -13   3  12 1512.91 402.993   1 
 -13   3  11-295.441 281.542   1 
 -13  -3  11 521.331 348.579   2 
 -13   3  10 280.175 207.030   1 
 -13  -3  10-145.733 251.464   2 
 -13   3   9-133.841 247.758   1 
 -13  -3   9-308.935 260.495   2 
 -13  -3   8 1600.01 451.925   2 
 -13   3   8 2165.30 473.472   1 
 -13  -3   7 402.114 264.203   2 
 -13   3   7 446.817 294.210   1 
 -13  -3   6 822.934 337.250   2 
 -13   3   6 329.893 223.799   1 
 -13   3   5 820.668 324.661   1 
 -13  -3   5 974.500 310.403   2 
 -13   3   4 50895.4 2109.43   1 
 -13  -3   4 46300.5 1951.91   2 
 -13   3   3 15024.6 1145.11   1 
 -13  -3   3 15096.2 1100.28   2 
 -13   3   2 5036.62 675.755   1 
 -13  -3   2 4506.73 609.621   2 
 -13   3   1 761.604 349.054   1 
 -13  -3   1 147.438 144.478   2 
 -13  -3   0 5625.32 640.436   2 
 -13  -3   0 6449.96 609.295   3 
 -13   3   0 4548.01 647.253   1 
 -13   3  -1 379.226 274.995   1 
 -13  -3  -1-59.5370 151.441   3 
 -13  -3  -1 15.6623 159.130   2 
 -13  -3  -2 31941.3 1419.58   2 
 -13  -3  -2 31255.3 1456.32   3 
 -13   3  -2 33178.5 1736.42   1 
 -13   3  -3 786.356 323.657   1 
 -13  -3  -3 585.223 259.740   3 
 -13   3  -4 4466.82 659.856   1 
  13  -3   4 4115.23 611.826   2 
 -13  -3  -4 4966.74 661.157   3 
  13  -3   5 325.992 222.768   2 
 -13  -3  -5 456.950 254.375   3 
  13  -3   6 1579.92 405.206   2 
 -13  -3  -6 2335.42 480.296   3 
 -13  -3  -7 625.365 288.854   3 
 -13  -4   4 713.994 340.011   2 
 -13  -4   3 978.514 342.049   2 
 -13  -4   2 1850.52 438.245   2 
 -13  -4   1 7615.04 887.675   2 
 -13  -4   0 1978.02 459.514   2 
 -13  -4  -1 4548.49 655.915   2 
 -14   0  15-170.311 175.566   1 
 -14   0  14 12947.0 1056.46   1 
 -14   0  13 4.83298 214.382   1 
 -14   0  12 3580.89 574.365   1 
 -14   0  11 57.3505 161.649   1 
 -14   0  10 42.5989 198.402   1 
 -14   0   9 69.8424 169.331   1 
 -14   0   8 34559.4 1517.09   1 
 -14   0   7-166.035 163.316   1 
 -14   0   6 3126.03 442.081   1 
 -14   0   5 81.7390 159.472   1 
 -14   0   4 7668.14 671.898   1 
 -14   0   3 239.409 168.489   1 
 -14   0   2 75392.7 1969.66   1 
 -14   0   1 72.9787 105.084   1 
 -14   0   0 33200.8 1260.95   1 
 -14   0   0 33668.8 1412.81   3 
 -14   0  -1 49.1637 120.529   1 
 -14   0  -1 0.36450 134.239   3 
  14   0   1 210.411 135.143   2 
 -14   0  -2 42764.0 1380.21   1 
  14   0   2 41500.3 1276.18   2 
 -14   0  -2 43978.4 1692.05   3 
 -14   0  -3-1.70363 94.8812   1 
  14   0   3 25.9941 106.792   2 
 -14   0  -4 38616.9 1702.70   3 
 -14   0  -4 41471.5 1261.27   1 
 -14   0  -5 19.5542 82.1379   1 
 -14   0  -5-189.955 253.377   3 
 -14   0  -6 8660.83 874.083   3 
 -14   0  -7 326.606 167.096   3 
 -14   0  -8 1065.51 305.000   3 
 -14   0  -9-21.5166 204.575   3 
 -14  -1  16 895.230 343.369   1 
 -14   1  15 170.171 175.280   1 
 -14  -1  15 18.5888 182.474   1 
 -14   1  14 1286.17 339.610   1 
 -14  -1  14 1785.51 418.987   1 
 -14  -1  13 10423.9 967.524   1 
 -14   1  13 10259.1 922.693   1 
 -14  -1  12 1990.66 414.248   2 
 -14   1  12 2380.37 455.519   1 
 -14  -1  12 2000.27 455.848   1 
 -14  -1  11 36864.4 1722.83   1 
 -14   1  11 39623.0 1745.83   1 
 -14  -1  11 38548.0 1781.32   2 
 -14   1  10 26375.2 1406.41   1 
 -14  -1  10 24492.4 1380.78   2 
 -14  -1   9 456.562 270.047   2 
 -14   1   9 421.401 229.736   1 
 -14  -1   8 4524.62 566.662   2 
 -14   1   8 5440.84 629.989   1 
 -14  -1   7 681.745 255.478   2 
 -14   1   7 468.385 215.030   1 
 -14  -1   6 1911.80 380.401   2 
 -14   1   6 1634.77 337.365   1 
 -14  -1   5 465.907 224.217   2 
 -14   1   5 302.308 203.035   1 
 -14   1   4 6456.91 636.911   1 
 -14  -1   4 6406.14 605.259   2 
 -14  -1   3 2319.60 369.425   2 
 -14   1   3 2938.45 435.075   1 
 -14  -1   2 427.086 143.418   2 
 -14  -1   2 338.917 159.235   1 
 -14   1   2 326.413 171.122   1 
 -14  -1   1 20282.9 1022.33   1 
 -14   1   1 20025.0 1062.33   1 
 -14  -1   1 18784.1 1023.71   3 
 -14  -1   0 644.025 220.920   1 
 -14  -1   0 958.270 266.226   3 
 -14   1   0 318.664 185.505   1 
 -14   1  -1 2779.40 397.560   1 
 -14  -1  -1 2689.92 365.679   1 
  14   1   1 2827.81 352.570   2 
 -14  -1  -1 2729.13 420.596   3 
 -14  -1  -2 11697.8 729.380   1 
  14   1   2 11072.6 660.194   2 
 -14   1  -2 11163.5 862.644   3 
 -14  -1  -2 10979.8 859.801   3 
 -14   1  -2 12396.4 814.611   1 
 -14  -1  -3 23884.4 992.069   1 
 -14   1  -3 23341.2 1275.53   3 
 -14  -1  -3 26030.7 1376.18   3 
 -14   1  -3 24095.2 1122.90   1 
 -14  -1  -4 3351.37 359.786   1 
 -14   1  -4 2739.70 454.885   3 
 -14  -1  -4 3404.22 511.908   3 
 -14   1  -4 2592.65 375.466   1 
 -14   1  -5 4997.01 494.131   1 
 -14   1  -5 6293.70 712.839   3 
 -14  -1  -5 6074.86 721.806   3 
 -14   1  -6 2773.10 493.362   3 
 -14  -1  -6 3218.07 526.810   3 
 -14   1  -7 7704.65 840.926   3 
 -14  -1  -7 7712.98 874.397   3 
 -14   1  -8-227.960 227.824   3 
 -14  -1  -8 6.19271 233.482   3 
 -14   1  -9 774.107 365.246   3 
 -14   2  14 1602.75 401.163   1 
 -14  -2  14 2209.38 490.122   2 
 -14   2  13 3281.47 552.450   1 
 -14  -2  13 3555.47 599.050   2 
 -14   2  12 383.413 262.037   1 
 -14  -2  12 141.161 195.081   2 
 -14   2  11 302.645 224.358   1 
 -14  -2  11 67.5677 223.562   2 
 -14  -2  10 7554.61 825.066   2 
 -14   2  10 7009.40 767.275   1 
 -14   2   9 2637.97 481.493   1 
 -14  -2   9 2917.12 524.788   2 
 -14   2   8 1920.56 430.219   1 
 -14  -2   8 2306.51 474.449   2 
 -14  -2   7 6062.25 708.076   2 
 -14   2   7 6040.13 696.911   1 
 -14   2   6 3611.15 534.662   1 
 -14  -2   6 4270.88 575.235   2 
 -14  -2   5 15498.2 1064.08   2 
 -14   2   5 15487.2 1074.89   1 
 -14   2   4 1520.98 346.497   1 
 -14  -2   4 1895.18 395.261   2 
 -14  -2   3 10965.7 853.181   2 
 -14   2   3 11899.5 927.058   1 
 -14  -2   2 31814.2 1394.44   2 
 -14   2   2 30047.8 1452.50   1 
 -14  -2   1 31940.6 1354.32   2 
 -14  -2   1 34045.7 1387.13   3 
 -14   2   1 31423.7 1484.99   1 
 -14   2   0 1611.87 366.640   1 
 -14  -2   0 2241.51 384.205   3 
 -14  -2   0 2151.33 357.681   2 
 -14  -2  -1 835.752 278.019   3 
 -14   2  -1 898.735 275.137   1 
 -14  -2  -1 854.731 241.808   2 
 -14   2  -2 2133.67 388.802   1 
 -14  -2  -2 1855.04 381.198   3 
 -14  -2  -2 2507.29 350.514   2 
 -14  -2  -3 4783.21 456.756   2 
 -14   2  -3 6076.59 654.866   1 
 -14  -2  -3 5473.26 650.919   3 
 -14  -2  -4 286.383 215.398   3 
 -14   2  -4-70.1104 146.776   1 
 -14   2  -5 3394.45 481.843   1 
 -14   2  -5 3764.21 566.165   3 
 -14  -2  -5 4070.22 631.311   3 
 -14   2  -6 851.153 311.923   3 
 -14  -2  -6 1333.03 417.558   3 
 -14   2  -7 536.082 276.654   3 
 -14  -2  -7 399.581 228.079   3 
 -14   2  -8 1849.16 452.848   3 
 -14   2  -9 430.287 295.796   3 
 -14   3  13 359.140 286.914   1 
 -14   3  12 62.0079 196.266   1 
 -14   3  11 1636.78 422.360   1 
 -14   3  10 7498.52 872.931   1 
 -14  -3  10 5485.18 792.208   2 
 -14   3   9 3581.58 609.058   1 
 -14  -3   9 2355.62 549.529   2 
 -14   3   8 2424.81 517.490   1 
 -14  -3   8 4288.46 668.517   2 
 -14   3   7 612.927 295.890   1 
 -14  -3   7 376.362 259.803   2 
 -14  -3   6 638.559 296.205   2 
 -14   3   6 1148.41 345.909   1 
 -14  -3   5 1675.26 434.760   2 
 -14   3   5 1369.04 404.153   1 
 -14   3   4 790.564 372.739   1 
 -14  -3   4 403.249 291.465   2 
 -14   3   3 10903.3 1010.97   1 
 -14  -3   3 12415.8 1012.32   2 
 -14   3   2 2880.52 546.433   1 
 -14  -3   2 2550.15 474.236   2 
 -14   3   1-103.584 178.807   1 
 -14  -3   1 290.653 187.266   2 
 -14  -3   0 9899.78 861.091   2 
 -14   3   0 9887.26 958.559   1 
 -14  -3   0 10310.8 794.813   3 
 -14  -3  -1 821.632 246.730   3 
 -14  -3  -1 1159.50 308.778   2 
 -14   3  -1 881.395 322.760   1 
 -14   3  -2 250.434 254.535   1 
 -14  -3  -2 129.963 218.104   3 
 -14  -3  -3 183.681 158.360   3 
 -14   3  -3 253.357 207.727   1 
 -14   3  -4 14942.5 1205.44   1 
  14  -3   4 14419.5 1160.70   2 
 -14  -3  -4 15986.4 1177.47   3 
  14  -3   5-173.411 151.288   2 
 -14  -3  -5 319.149 283.850   3 
 -14  -3  -6 1640.55 450.330   3 
 -14  -4   3 9037.51 997.079   2 
 -14  -4   2 6676.02 841.220   2 
 -14  -4   1 1909.43 461.771   2 
 -14  -4   0 2528.87 534.048   2 
 -15   0  16-62.2935 176.972   1 
 -15   0  15-128.070 159.252   1 
 -15   0  14 815.741 323.550   1 
 -15   0  13 272.044 269.425   1 
 -15   0  12 29766.2 1571.29   1 
 -15   0  11 64.5979 162.833   1 
 -15   0  10 61451.5 2173.80   1 
 -15   0   9 47.2311 160.023   1 
 -15   0   8 7684.14 750.874   1 
 -15   0   7-33.6151 158.477   1 
 -15   0   6 19234.5 1124.62   1 
 -15   0   5-88.2952 147.685   1 
 -15   0   4 32800.1 1411.48   1 
 -15   0   3 22.5837 130.147   1 
 -15   0   2 387.177 201.581   1 
 -15   0   1 120.954 172.860   1 
 -15   0   0 1786.66 321.171   1 
 -15   0  -1-196.926 138.537   1 
 -15   0  -1-107.281 130.404   3 
 -15   0  -2 18.8957 147.698   1 
 -15   0  -2-170.834 147.832   3 
 -15   0  -3-3.97876 154.922   3 
 -15   0  -3-41.1335 101.843   1 
 -15   0  -4 32606.4 1624.03   3 
 -15   0  -4 32046.2 1151.56   1 
 -15   0  -5-158.545 166.561   3 
 -15   0  -6-75.9644 195.869   3 
 -15   0  -7 271.153 258.567   3 
 -15   0  -8 1679.76 479.940   3 
 -15  -1  16-184.385 232.276   1 
 -15   1  15 2513.81 490.304   1 
 -15  -1  15 2382.21 479.529   1 
 -15   1  14 3649.26 583.009   1 
 -15  -1  14 4303.45 661.433   1 
 -15   1  13 280.187 151.478   1 
 -15  -1  13 659.672 332.855   1 
 -15   1  12 628.117 251.209   1 
 -15  -1  12 474.998 233.358   1 
 -15  -1  11 1096.42 370.142   2 
 -15   1  11 2415.68 472.325   1 
 -15  -1  11 1890.12 409.604   1 
 -15  -1  10 15870.9 1145.80   1 
 -15   1  10 15454.4 1107.73   1 
 -15  -1  10 16402.1 1146.68   2 
 -15  -1   9 8217.52 815.258   1 
 -15   1   9 8613.66 813.547   1 
 -15  -1   9 8563.75 805.349   2 
 -15  -1   8 4949.03 626.134   2 
 -15   1   8 5934.06 668.251   1 
 -15  -1   8 4118.46 571.245   1 
 -15   1   7 7282.46 722.113   1 
 -15  -1   7 7931.62 753.240   2 
 -15   1   6 8326.69 758.760   1 
 -15  -1   6 8391.68 755.633   2 
 -15  -1   5 9512.23 789.050   1 
 -15   1   5 7598.47 712.794   1 
 -15  -1   5 8781.76 748.355   2 
 -15  -1   4 11116.2 844.358   1 
 -15   1   4 12476.4 909.077   1 
 -15  -1   4 11578.8 840.554   2 
 -15  -1   3 1031.16 278.506   1 
 -15   1   3 1003.65 282.288   1 
 -15  -1   2 41536.5 1549.69   1 
 -15   1   2 42262.2 1601.46   1 
 -15  -1   1 8919.89 710.347   1 
 -15   1   1 8455.35 720.639   1 
 -15   1   0 2744.15 418.698   1 
 -15  -1   0 2419.07 389.012   1 
 -15  -1   0 2210.62 393.519   3 
 -15  -1  -1 11407.9 770.564   1 
 -15  -1  -1 11437.3 879.862   3 
 -15   1  -1 11415.0 812.037   1 
 -15  -1  -2 3453.24 422.957   1 
 -15   1  -2 2666.10 410.741   1 
  15   1   2 2929.63 359.928   2 
 -15   1  -2 2988.40 502.891   3 
 -15  -1  -2 3769.67 519.803   3 
 -15   1  -3 1956.36 358.011   1 
 -15   1  -3 1207.83 349.902   3 
 -15  -1  -3 1574.03 365.872   3 
 -15  -1  -3 858.204 199.189   1 
 -15   1  -4 1927.67 406.795   3 
 -15  -1  -4 2025.06 427.930   3 
 -15   1  -4 1772.95 337.810   1 
 -15   1  -5 18339.2 981.747   1 
 -15   1  -5 19217.0 1274.84   3 
 -15  -1  -5 18608.9 1288.79   3 
 -15   1  -6 1029.96 341.395   3 
 -15  -1  -6 943.467 381.028   3 
 -15   1  -7 3559.53 592.583   3 
 -15  -1  -7 3420.68 610.047   3 
 -15   1  -8 75.5637 210.507   3 
 -15   2  14 4674.16 680.374   1 
 -15   2  13 666.836 275.799   1 
 -15  -2  13 771.200 312.979   2 
 -15   2  12 4644.34 639.114   1 
 -15  -2  12 5107.58 729.019   2 
 -15   2  11 4338.12 638.610   1 
 -15  -2  11 3992.12 637.429   2 
 -15  -2  10 6878.87 803.215   2 
 -15   2  10 7339.29 815.600   1 
 -15  -2   9 25589.2 1496.99   2 
 -15   2   9 26026.8 1480.37   1 
 -15   2   8 2914.40 509.158   1 
 -15  -2   8 3130.06 523.182   2 
 -15  -2   7 38228.2 1772.45   2 
 -15   2   7 39613.0 1777.35   1 
 -15   2   6 3520.11 533.548   1 
 -15  -2   6 3506.85 531.978   2 
 -15  -2   5 11877.3 938.674   2 
 -15   2   5 11130.8 930.558   1 
 -15   2   4 4643.05 601.696   1 
 -15  -2   4 3606.22 520.089   2 
 -15  -2   3 12544.2 927.178   2 
 -15   2   3 11542.3 945.060   1 
 -15  -2   2 31592.8 1413.07   2 
 -15   2   2 29611.8 1500.82   1 
 -15  -2   1 22693.4 1174.00   2 
 -15  -2   1 22867.8 1184.73   3 
 -15   2   1 22700.4 1302.08   1 
 -15   2   0 279.890 191.958   1 
 -15  -2   0 350.069 197.857   3 
 -15  -2   0 191.605 159.438   2 
 -15   2  -1 16961.4 1123.16   1 
 -15  -2  -1 15463.3 907.206   2 
 -15  -2  -1 15917.4 1050.97   3 
 -15  -2  -2 2394.81 356.208   2 
 -15   2  -2 2783.47 478.146   1 
 -15  -2  -2 1783.80 379.448   3 
 -15  -2  -3 17136.3 953.263   1 
 -15   2  -3 17096.8 1126.78   1 
 -15  -2  -3 18902.5 1237.67   3 
 -15  -2  -4 3785.31 591.296   3 
 -15   2  -4 3926.77 551.419   1 
 -15   2  -5 1506.30 355.202   1 
 -15  -2  -5 952.872 302.364   3 
 -15   2  -6 243.014 205.137   3 
 -15  -2  -6-107.142 279.211   3 
 -15   2  -7 108.947 162.450   3 
 -15   2  -8 2578.82 499.648   3 
 -15   3  12 576.612 293.120   1 
 -15   3  11 261.875 226.835   1 
 -15   3  10 225.362 253.692   1 
 -15   3   9 429.899 266.419   1 
 -15  -3   9 1082.13 391.196   2 
 -15   3   8 1095.79 381.607   1 
 -15  -3   8 1898.08 475.751   2 
 -15   3   7-40.2373 175.463   1 
 -15  -3   7-76.9599 259.497   2 
 -15   3   6 9847.72 990.841   1 
 -15  -3   6 7340.81 884.321   2 
 -15  -3   5 310.590 273.543   2 
 -15   3   5 142.143 238.014   1 
 -15   3   4 1823.17 434.801   1 
 -15  -3   4 3822.56 604.271   2 
 -15   3   3 24.1826 212.678   1 
 -15  -3   3 534.252 317.888   2 
 -15   3   2 133.665 237.166   1 
 -15  -3   2 438.130 263.886   2 
 -15   3   1-44.7192 175.484   1 
 -15  -3   1 169.148 202.101   2 
 -15   3   0 3412.94 598.296   1 
 -15  -3   0 3294.84 483.057   3 
 -15  -3   0 3434.07 520.800   2 
 -15  -3  -1 3618.99 518.696   3 
 -15  -3  -1 3205.56 490.685   2 
 -15   3  -1 3066.32 577.479   1 
 -15  -3  -2 13245.5 1013.24   3 
 -15   3  -2 13934.1 1174.53   1 
 -15  -3  -3 2914.70 531.584   3 
 -15   3  -3 1537.27 434.625   1 
 -15   3  -4 1348.29 412.195   1 
  15  -3   4 749.077 323.691   2 
 -15  -3  -4 785.135 317.945   3 
  15  -3   5 891.099 354.356   2 
 -15  -3  -5 463.272 289.964   3 
 -15  -4   2 275.279 280.134   2 
 -15  -4   1 965.977 354.564   2 
 -16   0  16 2349.27 520.214   1 
 -16   0  15 218.227 221.385   1 
 -16   0  14 356.598 304.355   1 
 -16   0  13 291.392 241.587   1 
 -16   0  12 865.267 342.268   1 
 -16   0  11-65.5948 188.860   1 
 -16   0  10 16460.4 1174.72   1 
 -16   0   9-30.8540 197.898   1 
 -16   0   8 13252.9 1002.13   1 
 -16   0   7-90.9343 162.531   1 
 -16   0   6 1215.19 335.610   1 
 -16   0   5 55.0051 144.246   1 
 -16   0   4 14149.0 951.663   1 
 -16   0   3-90.2204 153.905   1 
 -16   0   2 17547.9 1021.68   1 
 -16   0   1 109.997 132.424   1 
 -16   0   0 7581.11 661.351   1 
 -16   0  -1 56.7694 126.173   1 
 -16   0  -1 41.0962 188.050   3 
 -16   0  -2 463.802 175.097   1 
 -16   0  -2 602.418 179.297   3 
 -16   0  -3-88.7926 192.516   3 
 -16   0  -3 17.5342 154.360   1 
 -16   0  -4 17114.1 1215.60   3 
 -16   0  -4 18754.0 922.665   1 
 -16   0  -5 137.812 154.819   3 
 -16   0  -6 1941.28 470.572   3 
 -16   0  -7-166.219 277.029   3 
 -16  -1  16-426.894 269.210   1 
 -16   1  15 2036.10 459.759   1 
 -16  -1  15 1435.64 400.853   1 
 -16  -1  14 7035.67 846.207   1 
 -16   1  14 8341.23 900.917   1 
 -16   1  13 241.919 219.486   1 
 -16  -1  13 753.171 296.320   1 
 -16   1  12 3918.13 613.058   1 
 -16  -1  12 4666.06 681.166   1 
 -16  -1  11 26784.3 1545.09   1 
 -16   1  11 29143.5 1580.63   1 
 -16  -1  10 8651.39 855.070   1 
 -16   1  10 8479.43 855.468   1 
 -16  -1   9 17090.6 1189.21   1 
 -16   1   9 15332.8 1123.95   1 
 -16  -1   9 14735.5 1087.48   2 
 -16  -1   8 2994.02 518.516   2 
 -16   1   8 2677.32 464.971   1 
 -16  -1   8 2766.76 495.715   1 
 -16  -1   7 14870.1 1067.66   1 
 -16   1   7 13788.5 1020.68   1 
 -16  -1   7 14014.7 1017.57   2 
 -16  -1   6 4256.12 559.011   2 
 -16  -1   6 4833.43 604.929   1 
 -16   1   6 5890.18 661.696   1 
 -16  -1   5 9544.58 815.866   1 
 -16   1   5 9515.46 823.684   1 
 -16  -1   4 341.436 215.586   1 
 -16   1   4 456.426 246.600   1 
 -16  -1   3 97662.5 2499.08   1 
 -16   1   3 93120.8 2478.49   1 
 -16  -1   2 47486.3 1716.73   1 
 -16   1   2 49803.2 1809.79   1 
 -16  -1   1 8040.61 713.466   1 
 -16   1   1 9072.06 787.625   1 
 -16  -1   0 41421.6 1561.06   1 
 -16   1   0 38453.9 1553.67   1 
 -16  -1   0 39920.3 1662.97   3 
 -16   1  -1 727.740 231.954   1 
 -16  -1  -1 752.120 227.087   1 
 -16  -1  -1 793.669 280.758   3 
 -16  -1  -2 17865.3 962.852   1 
 -16  -1  -2 19154.3 1216.41   3 
 -16   1  -2 18032.1 1057.14   1 
 -16  -1  -3 613.264 178.126   1 
 -16   1  -3 247.839 142.041   1 
 -16   1  -3 352.306 219.767   3 
 -16  -1  -3 116.217 169.664   3 
 -16   1  -4 2581.70 490.917   3 
 -16  -1  -4 2444.19 492.274   3 
 -16   1  -4 2405.90 384.068   1 
 -16   1  -5 2994.67 547.775   3 
 -16  -1  -5 1804.84 411.787   3 
 -16   1  -6 1229.70 374.286   3 
 -16  -1  -6 1488.23 392.865   3 
 -16   1  -7 1318.55 372.458   3 
 -16  -1  -7 1321.44 430.588   3 
 -16   2  15 770.887 293.067   1 
 -16   2  14 12248.0 1104.17   1 
 -16  -2  13 7456.26 897.424   2 
 -16   2  13 7025.39 848.477   1 
 -16   2  12 162.013 187.660   1 
 -16  -2  12 491.742 302.753   2 
 -16  -2  11 12008.5 1097.84   2 
 -16   2  11 10970.1 1030.88   1 
 -16   2  10 1391.58 395.898   1 
 -16  -2  10 1541.93 409.562   2 
 -16  -2   9 15960.7 1216.39   2 
 -16   2   9 14128.4 1133.15   1 
 -16   2   8-40.6169 198.896   1 
 -16  -2   8 116.953 188.597   2 
 -16   2   7 162.079 240.826   1 
 -16  -2   7 376.640 262.870   2 
 -16   2   6 4004.13 611.243   1 
 -16  -2   6 4764.09 643.850   2 
 -16   2   5 2130.94 448.305   1 
 -16  -2   5 1820.97 403.577   2 
 -16  -2   4 8142.87 785.210   2 
 -16   2   4 8978.23 856.613   1 
 -16  -2   3 30980.3 1468.73   2 
 -16   2   3 32089.1 1600.40   1 
 -16  -2   2 11545.8 886.693   2 
 -16   2   2 12090.7 991.911   1 
 -16   2   1 826.012 269.515   1 
 -16  -2   1 605.885 201.888   2 
 -16  -2   0 1779.88 351.183   2 
 -16   2   0 2635.64 465.470   1 
 -16  -2   0 2494.47 424.166   3 
 -16   2  -1 13569.8 1033.68   1 
 -16  -2  -1 14275.0 903.168   2 
 -16  -2  -1 15315.1 1080.95   3 
 -16   2  -2 110.686 164.373   1 
 -16  -2  -2 125.206 142.748   1 
 -16  -2  -2-188.590 210.035   3 
 -16   2  -3 9004.75 847.336   1 
 -16  -2  -3 11239.6 993.517   3 
 -16  -2  -4 3383.76 581.544   3 
 -16   2  -4 4701.89 609.311   1 
 -16  -2  -5 2040.70 509.053   3 
 -16   2  -6 405.553 239.746   3 
 -16  -2  -6 300.178 269.235   3 
 -16   2  -7 379.663 210.853   3 
 -16   3  10 7917.93 939.816   1 
 -16   3   9 2984.10 577.817   1 
 -16  -3   9 2771.36 561.919   2 
 -16   3   8 2293.48 522.771   1 
 -16  -3   8 2371.89 568.594   2 
 -16   3   7 777.526 339.285   1 
 -16  -3   7 905.137 350.859   2 
 -16   3   6 547.287 315.844   1 
 -16  -3   6-52.5232 193.205   2 
 -16   3   5 966.096 334.947   1 
 -16  -3   5 878.452 350.530   2 
 -16  -3   4 3359.48 573.637   2 
 -16   3   4 2875.95 538.491   1 
 -16   3   3 4776.89 714.683   1 
 -16  -3   3 3924.24 609.743   2 
 -16   3   2 5589.98 755.072   1 
 -16  -3   2 3681.58 564.817   2 
 -16  -3   1 5415.17 687.069   2 
 -16   3   1 5928.04 786.134   1 
 -16   3   0 193.608 202.980   1 
 -16  -3   0-2.95881 157.654   3 
 -16  -3   0 172.312 147.317   2 
 -16  -3  -1 0.90935 191.014   3 
 -16   3  -1 309.297 199.346   1 
 -16   3  -2 1214.09 366.778   1 
 -16  -3  -2 1536.01 395.868   3 
 -16   3  -3 4788.75 701.982   1 
 -16  -3  -3 4250.29 613.276   3 
  16  -3   4 696.242 308.888   2 
 -16   3  -4 558.743 286.887   1 
 -16  -3  -4 450.296 242.213   3 
 -16  -3  -5 2928.08 582.879   3 
 -16  -4   1 481.294 301.739   2 
 -17   0  16 6424.27 839.644   1 
 -17   0  15-47.1752 183.705   1 
 -17   0  14-190.028 287.410   1 
 -17   0  13-146.039 183.483   1 
 -17   0  12 3646.05 601.600   1 
 -17   0  11 338.212 251.877   1 
 -17   0  10 28892.2 1578.20   1 
 -17   0   9-1.45897 180.147   1 
 -17   0   8 16502.0 1152.43   1 
 -17   0   7 130.121 189.051   1 
 -17   0   6 34077.1 1583.36   1 
 -17   0   5-43.6120 169.070   1 
 -17   0   4 10430.8 854.911   1 
 -17   0   3-191.123 196.426   1 
 -17   0   2 64408.4 2022.11   1 
 -17   0   1 125.948 207.933   1 
 -17   0   0 15234.1 966.532   1 
 -17   0  -1 3.43747 180.378   1 
 -17   0  -1 512.392 266.711   3 
 -17   0  -2 668.295 202.122   1 
 -17   0  -2 348.047 261.040   3 
 -17   0  -3-103.471 218.623   3 
 -17   0  -3 189.529 155.288   1 
 -17   0  -4 18150.3 1289.95   3 
 -17   0  -5-111.116 162.709   3 
 -17   0  -6 5908.18 817.376   3 
 -17   1  16-260.993 277.910   1 
 -17  -1  15 15224.2 1297.61   1 
 -17   1  15 13197.9 1160.60   1 
 -17   1  14 3696.63 643.870   1 
 -17  -1  14 2779.09 561.091   1 
 -17   1  13 997.619 304.520   1 
 -17  -1  13 1151.48 331.805   1 
 -17   1  12 5925.77 764.734   1 
 -17  -1  12 5887.69 774.281   1 
 -17   1  11 352.868 264.814   1 
 -17  -1  11 692.321 361.031   1 
 -17   1  10 5205.48 675.081   1 
 -17  -1  10 4071.25 626.868   1 
 -17   1   9 6023.07 710.438   1 
 -17  -1   9 4098.01 612.629   1 
 -17  -1   8 20936.3 1319.69   1 
 -17   1   8 20327.0 1294.66   1 
 -17   1   7 668.943 289.156   1 
 -17  -1   7 813.934 330.957   1 
 -17   1   6 107.101 160.848   1 
 -17  -1   6 319.394 242.703   1 
 -17   1   5 159.453 181.794   1 
 -17  -1   5 351.078 217.594   1 
 -17  -1   4 12456.2 943.778   1 
 -17   1   4 13397.6 986.404   1 
 -17  -1   3 22.7376 175.337   1 
 -17   1   3-4.20529 168.622   1 
 -17  -1   2 7469.34 710.186   1 
 -17   1   2 8558.04 787.756   1 
 -17  -1   1 77922.3 2236.60   1 
 -17   1   1 79370.7 2333.11   1 
 -17  -1   0 4885.42 562.023   1 
 -17   1   0 5203.46 597.744   1 
 -17  -1   0 5462.06 644.125   3 
 -17  -1  -1 5687.84 590.169   1 
 -17  -1  -1 5965.61 677.098   3 
 -17   1  -1 6462.22 661.031   1 
 -17  -1  -2 17400.8 982.530   1 
 -17  -1  -2 17899.0 1211.98   3 
 -17   1  -2 16813.6 1056.50   1 
 -17  -1  -3 908.242 241.231   1 
 -17   1  -3 1024.35 278.358   1 
 -17   1  -3 1079.75 346.026   3 
 -17  -1  -3 1045.26 320.309   3 
 -17   1  -4 3356.19 582.255   3 
 -17  -1  -4 3265.94 581.937   3 
 -17   1  -4 3044.99 443.353   1 
 -17   1  -5 185.990 230.887   3 
 -17  -1  -5 421.792 331.805   3 
 -17   1  -6 4570.06 711.495   3 
 -17  -1  -6 3402.71 631.697   3 
 -17   2  14 278.640 251.968   1 
 -17   2  13 11871.7 1108.95   1 
 -17  -2  12 667.376 388.633   2 
 -17   2  12 304.163 225.880   1 
 -17   2  11 2590.71 556.925   1 
 -17  -2  11 1899.73 417.445   2 
 -17   2  10 3552.86 614.363   1 
 -17  -2  10 3932.42 649.491   2 
 -17   2   9 4397.31 682.473   1 
 -17  -2   9 5243.58 731.463   2 
 -17   2   8 545.612 300.176   1 
 -17  -2   8 189.006 221.335   2 
 -17  -2   7 19464.1 1314.45   2 
 -17   2   7 17164.3 1239.03   1 
 -17   2   6 438.698 185.419   1 
 -17  -2   6 468.929 260.203   2 
 -17  -2   5 11695.9 976.704   2 
 -17   2   5 11162.4 987.414   1 
 -17   2   4 391.072 242.201   1 
 -17  -2   4-300.351 257.786   2 
 -17   2   3 3895.02 584.786   1 
 -17  -2   3 2939.52 487.347   2 
 -17  -2   2 721.690 267.318   2 
 -17   2   2 389.101 262.835   1 
 -17  -2   1 10347.8 832.868   2 
 -17   2   1 10654.7 949.234   1 
 -17  -2   0 6810.64 672.357   2 
 -17  -2   0 7373.68 750.524   3 
 -17   2   0 5918.04 699.854   1 
 -17  -2  -1 1089.59 322.119   1 
 -17  -2  -1 1529.03 382.931   3 
 -17   2  -1 1137.45 343.109   1 
 -17   2  -2 1232.85 333.080   1 
 -17  -2  -2 1187.13 292.946   1 
 -17  -2  -2 1780.02 403.088   3 
 -17   2  -3 8098.44 813.099   1 
 -17  -2  -3 8085.63 853.843   3 
 -17  -2  -4 1271.76 393.426   3 
 -17   2  -4 552.295 224.623   1 
 -17  -2  -5 900.091 366.469   3 
 -17   3   8 3207.76 604.188   1 
 -17  -3   8 3143.74 614.925   2 
 -17   3   7 901.754 317.029   1 
 -17  -3   7 674.542 338.038   2 
 -17   3   6 2799.21 525.620   1 
 -17  -3   6 1521.98 455.123   2 
 -17   3   5 7653.03 900.140   1 
 -17  -3   5 8668.07 927.100   2 
 -17  -3   4 1135.03 347.768   2 
 -17   3   4 702.903 304.821   1 
 -17   3   3 1778.62 488.739   1 
 -17  -3   3 1939.92 469.112   2 
 -17   3   2 892.451 343.461   1 
 -17  -3   2 833.052 339.605   2 
 -17   3   1 4161.09 689.417   1 
 -17  -3   1 3037.76 539.162   2 
 -17   3   0 858.701 343.481   1 
 -17  -3   0 748.008 317.448   2 
 -17  -3  -1 1794.98 413.953   3 
 -17   3  -1 1848.13 435.815   1 
 -17   3  -2 1326.73 407.787   1 
 -17  -3  -2 1747.12 423.910   3 
 -17   3  -3 494.699 200.438   1 
 -17  -3  -3 586.200 289.790   3 
 -17   3  -4-244.687 189.488   1 
 -17  -3  -4 10.8709 205.559   3 
 -18   0  15-132.599 282.319   1 
 -18   0  14 2930.63 579.027   1 
 -18   0  13-9.44021 183.870   1 
 -18   0  12 3167.31 587.209   1 
 -18   0  11 48.9835 172.329   1 
 -18   0  10 4076.35 640.269   1 
 -18   0   9 342.065 274.281   1 
 -18   0   8 66036.0 2360.80   1 
 -18   0   7-43.4958 150.472   1 
 -18   0   6 20472.4 1273.92   1 
 -18   0   5 198.457 170.998   1 
 -18   0   4 35332.4 1598.14   1 
 -18   0   3 153.219 175.235   1 
 -18   0   2 144532. 3144.42   1 
 -18   0   1 310.219 232.185   1 
 -18   0   0 8228.05 751.200   1 
 -18   0  -1 35.0019 134.910   1 
 -18   0  -1 68.8417 196.847   3 
 -18   0  -2 15538.3 961.004   1 
 -18   0  -2 14886.0 1158.93   3 
 -18   0  -3 528.081 311.147   3 
 -18   0  -3-59.6049 118.741   1 
 -18   0  -4 5465.43 735.678   3 
 -18   0  -5 175.490 208.372   3 
 -18   1  15 389.552 223.033   1 
 -18   1  14 749.813 361.424   1 
 -18  -1  14 595.720 318.658   1 
 -18  -1  13 10156.6 1055.29   1 
 -18   1  13 10332.4 1045.17   1 
 -18   1  12 3598.49 608.819   1 
 -18  -1  12 3679.03 605.455   1 
 -18  -1  11 15890.4 1254.94   1 
 -18   1  11 14190.6 1169.21   1 
 -18   1  10 2785.92 564.648   1 
 -18  -1  10 3193.58 587.378   1 
 -18   1   9 400.411 174.721   1 
 -18  -1   9 697.508 335.804   1 
 -18   1   8 1000.46 296.687   1 
 -18  -1   8 669.684 338.971   1 
 -18   1   7 2160.66 439.346   1 
 -18  -1   7 2706.34 519.423   1 
 -18  -1   6 38995.6 1777.02   1 
 -18   1   6 39127.8 1796.37   1 
 -18  -1   5 21702.9 1304.42   1 
 -18   1   5 19745.1 1270.61   1 
 -18  -1   4 2276.91 438.545   1 
 -18   1   4 2035.20 421.087   1 
 -18  -1   3 495.196 239.490   1 
 -18   1   3 101.473 183.309   1 
 -18  -1   2 12778.7 960.002   1 
 -18   1   2 14485.2 1032.71   1 
 -18  -1   1 113.219 173.058   1 
 -18   1   1 432.255 277.857   1 
 -18  -1   0 9172.78 789.614   1 
 -18  -1   0 9617.29 881.821   3 
 -18   1   0 9114.52 808.206   1 
 -18   1  -1 1460.68 318.943   1 
 -18  -1  -1 2329.12 471.267   3 
 -18  -1  -1 2575.46 424.959   1 
 -18  -1  -2 315.232 178.455   1 
 -18   1  -2 375.903 197.797   1 
 -18  -1  -2 546.586 250.802   3 
 -18   1  -3 65.5531 133.393   1 
 -18  -1  -3-151.358 191.677   3 
 -18   1  -4 2852.81 541.688   3 
 -18  -1  -4 2858.66 553.054   3 
 -18   1  -5 3207.02 595.290   3 
 -18  -1  -5 3458.60 620.874   3 
 -18   2  13 2306.45 525.705   1 
 -18   2  12 6691.59 864.467   1 
 -18  -2  11 5455.31 782.803   2 
 -18   2  11 6073.30 812.084   1 
 -18  -2  10 5764.02 766.365   2 
 -18   2  10 6710.67 833.960   1 
 -18  -2   9 3203.48 598.853   2 
 -18   2   9 3512.58 624.906   1 
 -18   2   8 398.683 281.629   1 
 -18  -2   8 111.447 205.228   2 
 -18   2   7 1388.43 413.001   1 
 -18  -2   7 1690.73 455.333   2 
 -18   2   6 2303.21 484.624   1 
 -18  -2   6 1609.39 397.511   2 
 -18  -2   5 276.716 203.854   2 
 -18   2   5 338.426 257.509   1 
 -18  -2   4 1967.15 427.559   2 
 -18   2   4 2920.93 506.156   1 
 -18  -2   3-40.8332 189.896   2 
 -18   2   3-48.7530 195.000   1 
 -18  -2   2 247.632 210.509   2 
 -18   2   2 62.3132 191.402   1 
 -18  -2   1 7161.88 750.721   1 
 -18  -2   1 5745.13 634.176   2 
 -18   2   1 6259.94 751.374   1 
 -18  -2   0 1480.87 371.114   1 
 -18   2   0 1617.51 406.767   1 
 -18  -2   0 1666.21 397.923   3 
 -18  -2  -1 154.376 182.083   1 
 -18  -2  -1 275.911 190.390   3 
 -18   2  -1 348.107 206.737   1 
 -18   2  -2 2402.98 477.550   1 
 -18  -2  -2 3364.14 575.176   3 
 -18   2  -3 135.108 136.005   1 
 -18  -2  -3 105.547 201.651   3 
 -18  -2  -4 1602.65 418.754   3 
 -18  -3   7 598.648 298.069   2 
 -18  -3   6 2545.92 527.191   2 
 -18   3   5 60.3780 190.208   1 
 -18  -3   5 377.540 265.180   2 
 -18   3   4 2058.77 473.416   1 
 -18  -3   4 1714.82 453.848   2 
 -18   3   3 6333.91 826.347   1 
 -18  -3   3 5904.71 762.751   2 
 -18   3   2 7400.51 919.878   1 
 -18  -3   2 7257.76 820.006   2 
 -18   3   1 1639.13 459.340   1 
 -18  -3   1 2018.25 452.422   2 
 -18   3   0 334.038 294.719   1 
 -18  -3  -1 3966.66 601.123   3 
 -18   3  -1 3227.35 620.480   1 
 -18  -3  -2 47.9159 204.377   3 
 -18  -3  -3 267.645 273.854   3 
 -19   0  14 10163.0 1054.55   1 
 -19   0  13 3.09858 195.925   1 
 -19   0  12 171.027 201.612   1 
 -19   0  11 7.50877 196.101   1 
 -19   0  10 28762.8 1658.72   1 
 -19   0   9 115.340 223.744   1 
 -19   0   8 5923.75 743.231   1 
 -19   0   7 149.772 209.861   1 
 -19   0   6 2367.41 460.837   1 
 -19   0   5 239.803 199.315   1 
 -19   0   4 20063.7 1263.06   1 
 -19   0   3-163.934 155.608   1 
 -19   0   2 151723. 3314.77   1 
 -19   0   1-191.216 166.473   1 
 -19   0   0 61436.8 2070.90   1 
 -19   0  -1 265.776 181.643   1 
 -19   0  -2 6884.98 670.976   1 
 -19   0  -2 7859.80 866.668   3 
 -19   0  -3 117.472 154.868   3 
 -19   0  -4 4140.81 694.204   3 
 -19   1  14-670.915 308.763   1 
 -19   1  13 15.2035 186.419   1 
 -19  -1  13 512.254 298.954   1 
 -19   1  12 1354.29 455.066   1 
 -19  -1  12 919.846 374.544   1 
 -19  -1  11 7364.78 877.574   1 
 -19   1  11 7908.41 913.957   1 
 -19   1  10 926.413 400.300   1 
 -19  -1  10 1474.28 478.192   1 
 -19  -1   9 13673.0 1152.18   1 
 -19   1   9 14025.8 1156.83   1 
 -19   1   8 755.201 310.661   1 
 -19  -1   8 770.648 281.121   1 
 -19   1   7 783.192 313.537   1 
 -19  -1   7 712.558 299.598   1 
 -19  -1   6 18180.6 1268.27   1 
 -19   1   6 18920.5 1285.52   1 
 -19  -1   5 6469.87 752.630   1 
 -19   1   5 7013.59 777.519   1 
 -19  -1   4 2103.03 435.550   1 
 -19   1   4 2370.88 439.423   1 
 -19  -1   3 1898.84 410.480   1 
 -19   1   3 2116.32 434.902   1 
 -19  -1   2 3401.72 516.181   1 
 -19   1   2 2377.96 449.408   1 
 -19  -1   1 11018.2 906.717   1 
 -19   1   1 10357.4 902.715   1 
 -19  -1   0 6487.71 681.264   1 
 -19   1   0 5760.14 684.468   1 
 -19   1  -1 1542.77 370.213   1 
 -19  -1  -1 1324.70 350.183   3 
 -19  -1  -1 1003.39 271.477   1 
 -19   1  -2 192.749 195.059   1 
 -19  -1  -2 6.17286 199.621   3 
 -19   1  -3 393.893 224.338   1 
 -19  -1  -3 1190.95 422.330   3 
 -19   1  -4 611.720 330.177   3 
 -19  -1  -4 386.476 259.883   3 
 -19   2  11 6967.61 882.956   1 
 -19  -2  10 615.673 321.278   2 
 -19   2  10 749.520 350.631   1 
 -19  -2   9 13896.9 1209.39   2 
 -19   2   9 12138.7 1127.46   1 
 -19  -2   8 1876.91 473.930   2 
 -19   2   8 2240.66 499.579   1 
 -19  -2   7 298.982 253.845   2 
 -19   2   7-96.3414 185.649   1 
 -19  -2   6 2650.04 524.446   2 
 -19   2   6 2345.82 490.856   1 
 -19  -2   5 8066.77 848.319   2 
 -19   2   5 9390.58 954.033   1 
 -19  -2   4 3771.13 601.323   2 
 -19   2   4 4423.20 652.822   1 
 -19  -2   3 3030.60 546.098   2 
 -19   2   3 4480.13 676.846   1 
 -19  -2   2-26.7199 226.309   2 
 -19  -2   2 293.463 197.428   1 
 -19   2   2 510.203 263.934   1 
 -19  -2   1 958.146 343.012   1 
 -19   2   1 653.918 301.039   1 
 -19  -2   0 4049.99 578.660   1 
 -19   2   0 5962.65 751.787   1 
 -19  -2  -1 1162.89 327.311   1 
 -19  -2  -1 685.497 322.472   3 
 -19   2  -1 707.145 271.455   1 
 -19   2  -2 433.373 270.790   1 
 -19  -2  -2 201.632 299.480   3 
 -19   2  -3 544.053 200.222   1 
 -19  -2  -3 1417.20 410.752   3 
 -19  -3   6 882.459 356.261   2 
 -19  -3   5-148.529 186.860   2 
 -19  -3   4 3846.05 645.645   2 
 -19  -3   3 1129.21 392.641   2 
 -19  -3   2 4948.99 699.683   2 
 -19  -3  -2 439.047 323.426   3 
 -20   0  13 144.376 256.884   1 
 -20   0  12 221.827 182.393   1 
 -20   0  11-121.459 213.817   1 
 -20   0  10 318.286 224.351   1 
 -20   0   9-56.2593 172.494   1 
 -20   0   8 5478.68 741.361   1 
 -20   0   7 146.748 214.299   1 
 -20   0   6 5141.31 702.354   1 
 -20   0   5 70.3358 148.485   1 
 -20   0   4 9956.18 911.568   1 
 -20   0   3 226.763 197.949   1 
 -20   0   2 2669.45 496.401   1 
 -20   0   1 58.9053 217.564   1 
 -20   0   0 808.128 299.629   1 
 -20   0  -1 12.8390 162.447   1 
 -20   0  -2 76.6100 189.958   3 
 -20   0  -2 305.735 176.973   1 
 -20   0  -3 576.937 334.914   3 
 -20   1  12 333.314 232.852   1 
 -20  -1  12 84.9702 169.752   1 
 -20   1  11 1890.32 465.766   1 
 -20  -1  11 2387.67 537.886   1 
 -20   1  10 3807.19 646.896   1 
 -20  -1  10 2870.72 575.400   1 
 -20   1   9 6348.49 808.295   1 
 -20  -1   9 5102.61 735.134   1 
 -20   1   8 805.050 308.033   1 
 -20  -1   8 359.249 258.424   1 
 -20   1   7 3809.71 627.936   1 
 -20  -1   7 3824.16 633.448   1 
 -20  -1   6 15547.5 1203.28   1 
 -20   1   6 14676.8 1170.43   1 
 -20   1   5-6.90722 169.767   1 
 -20  -1   5 1005.73 337.368   1 
 -20   1   4-41.0741 152.528   1 
 -20  -1   4 715.843 347.836   1 
 -20  -1   3 39937.9 1826.72   1 
 -20   1   3 40288.7 1849.89   1 
 -20  -1   2 12178.1 987.875   1 
 -20   1   2 11565.0 994.704   1 
 -20  -1   1 1206.52 353.489   1 
 -20   1   1 1362.25 397.893   1 
 -20  -1   0 12995.2 997.169   1 
 -20   1   0 14619.5 1092.74   1 
 -20  -1  -1 227.530 126.060   1 
 -20   1  -1-77.5680 215.988   1 
 -20  -1  -1 418.964 314.972   3 
 -20   1  -2 662.945 248.464   1 
 -20  -1  -2 1053.50 335.523   3 
 -20  -1  -3 216.417 232.252   3 
 -20  -2   9 1401.08 437.600   2 
 -20   2   9 1821.85 509.671   1 
 -20  -2   8 15034.6 1260.26   2 
 -20   2   8 16183.1 1311.94   1 
 -20  -2   7 1373.14 355.522   2 
 -20   2   7 2321.21 515.364   1 
 -20  -2   6 1840.03 467.032   2 
 -20   2   6 1997.18 505.947   1 
 -20  -2   5 6768.31 825.046   1 
 -20  -2   5 6097.96 763.524   2 
 -20   2   5 7029.35 850.852   1 
 -20  -2   4 3892.56 612.435   2 
 -20   2   4 4744.75 701.790   1 
 -20  -2   4 4623.26 681.476   1 
 -20   2   3 274.451 149.226   1 
 -20  -2   3 429.368 257.969   1 
 -20  -2   2 2501.58 509.744   1 
 -20   2   2 2485.94 522.387   1 
 -20  -2   1 9301.94 906.852   1 
 -20   2   1 10022.6 984.860   1 
 -20  -2   0-55.2472 177.363   1 
 -20   2   0 41.4530 193.026   1 
 -20  -2  -1 2936.65 558.160   3 
 -20   2  -1 2997.61 530.634   1 
 -20   2  -2 1298.35 402.172   1 
 -20  -2  -2 1179.14 374.038   3 
 -20  -3   4-456.379 272.294   2 
 -20  -3   3 157.027 175.847   2 
 -20  -3   2 657.540 270.903   2 
 -21   0  12 133.943 313.462   1 
 -21   0  11-24.9020 207.716   1 
 -21   0  10 6926.34 853.010   1 
 -21   0   9 204.292 278.923   1 
 -21   0   8 7217.17 860.498   1 
 -21   0   7-15.2291 210.900   1 
 -21   0   6 19303.7 1350.71   1 
 -21   0   5-28.1956 203.530   1 
 -21   0   4 5147.55 686.972   1 
 -21   0   3 499.356 271.065   1 
 -21   0   2 3824.57 576.967   1 
 -21   0   1 182.143 149.166   1 
 -21   0   0 2881.74 502.523   1 
 -21   0  -1 228.235 178.730   1 
 -21   1  11 1766.86 479.922   1 
 -21   1  10 1493.47 434.194   1 
 -21  -1  10 2167.69 524.819   1 
 -21   1   9 533.022 276.082   1 
 -21  -1   9 460.869 274.551   1 
 -21   1   8 2313.47 520.756   1 
 -21  -1   8 1490.92 427.501   1 
 -21   1   7 1931.83 469.810   1 
 -21  -1   7 2271.84 511.988   1 
 -21   1   6 2395.89 503.291   1 
 -21  -1   6 3515.55 609.326   1 
 -21   1   5 1061.41 344.198   1 
 -21  -1   5 948.103 327.403   1 
 -21   1   4 2879.13 556.809   1 
 -21  -1   4 3592.99 604.558   1 
 -21  -1   3 377.224 266.529   1 
 -21   1   3 535.028 267.448   1 
 -21  -1   2 2258.90 475.416   1 
 -21   1   2 2492.22 505.809   1 
 -21  -1   1 16006.3 1151.86   1 
 -21   1   1 16235.3 1187.88   1 
 -21  -1   0 3368.99 521.146   1 
 -21   1   0 3251.35 550.043   1 
 -21   1  -1-221.293 233.458   1 
 -21  -2   8 4485.40 701.259   2 
 -21  -2   7 1525.36 450.698   2 
 -21   2   7 1498.02 437.237   1 
 -21  -2   7 1719.01 498.366   1 
 -21   2   6 4687.57 729.395   1 
 -21  -2   6 3696.23 650.313   1 
 -21   2   5 1895.28 463.182   1 
 -21  -2   5 2652.12 564.846   1 
 -21   2   4 519.685 285.783   1 
 -21  -2   4 429.161 225.176   1 
 -21   2   3 370.369 265.128   1 
 -21  -2   3 369.748 220.545   1 
 -21  -2   2 7195.44 831.995   1 
 -21   2   2 6573.76 843.563   1 
 -21  -2   1 2015.82 477.311   1 
 -21   2   1 1597.95 444.528   1 
 -21   2   0 1036.24 359.861   1 
 -21   2  -1 549.980 315.802   1 
 -21   2  -2 320.561 300.776   1 
 -21  -3   3 301.722 260.531   2 
 -22   0  10 241.277 237.948   1 
 -22   0   9 33.4127 215.906   1 
 -22   0   8 3386.06 613.768   1 
 -22   0   7 249.135 283.404   1 
 -22   0   6 549.630 298.291   1 
 -22   0   5-69.6919 202.940   1 
 -22   0   4 2331.13 513.344   1 
 -22   0   3 56.2404 174.921   1 
 -22   0   2 8105.58 852.448   1 
 -22   0   1 234.201 154.368   1 
 -22   0   0 366.979 214.148   1 
 -22   1   9 989.266 368.962   1 
 -22  -1   9 1386.86 384.173   1 
 -22  -1   8 7244.04 923.367   1 
 -22   1   8 5620.70 790.096   1 
 -22   1   7 2149.60 506.572   1 
 -22  -1   7 3266.07 610.897   1 
 -22   1   6 59.4280 250.264   1 
 -22  -1   6 106.720 202.132   1 
 -22   1   5 18.1694 171.669   1 
 -22  -1   5-35.6650 181.295   1 
 -22   1   4 1103.06 358.032   1 
 -22  -1   4 788.069 337.927   1 
 -22   1   3 4480.05 660.258   1 
 -22  -1   3 4625.83 684.184   1 
 -22  -1   2 17827.8 1284.83   1 
 -22   1   2 15373.0 1202.43   1 
 -22   1   1 5256.33 707.886   1 
 -22  -1   1 5793.02 722.750   1 
 -22  -1   0 7570.72 799.809   1 
 -22   1   0 9851.66 952.999   1 
 -22   1  -1-64.4188 168.969   1 
 -22  -2   6 15167.2 1310.27   1 
 -22  -2   5 2501.24 547.555   1 
 -22  -2   4 834.764 362.854   1 
 -22  -2   3 313.907 247.393   1 
 -22   2   2 2666.40 545.745   1 
 -22  -2   2 3024.13 573.489   1 
 -22  -2   1 10919.3 1029.45   1 
 -22   2   1 10251.5 1053.84   1 
 -22   2   0 850.966 334.104   1 
 -22   2  -1 4408.98 679.658   1 
 -23   0   8 21.9143 186.353   1 
 -23   0   7 71.4429 238.900   1 
 -23   0   6 20165.3 1456.16   1 
 -23   0   5 7.13027 193.183   1 
 -23   0   4 865.008 323.383   1 
 -23   0   3 166.054 166.930   1 
 -23   0   2 1199.82 343.971   1 
 -23   0   1-81.1385 175.123   1 
 -23   0   0 7312.09 810.829   1 
 -23   1   7 3542.25 648.088   1 
 -23  -1   7 2495.89 574.237   1 
 -23   1   6 501.347 266.904   1 
 -23  -1   6 84.3332 217.399   1 
 -23   1   5 2394.07 525.450   1 
 -23  -1   5 2183.09 511.217   1 
 -23   1   4 3254.17 585.573   1 
 -23  -1   4 1836.40 438.193   1 
 -23  -1   3 2229.56 509.575   1 
 -23   1   3 2395.44 487.569   1 
 -23   1   2 6186.10 813.558   1 
 -23  -1   2 4158.90 649.250   1 
 -23  -1   1 1140.59 348.634   1 
 -23   1   1 850.780 347.793   1 
 -23   1   0-194.200 217.128   1 
 -23  -2   3 1765.35 468.589   1 
 -23  -2   2 3390.32 626.495   1 
 -24   0   6 959.601 385.743   1 
 -24   0   5-837.527 331.572   1 
 -24   0   4 1258.00 430.646   1 
 -24   0   3-84.5842 242.935   1 
 -24   0   2 3639.33 620.594   1 
 -24   0   1-283.809 273.627   1 
 -24  -1   5 3755.71 667.882   1 
 -24  -1   4 96.8074 232.246   1 
 -24   1   3-242.369 217.363   1 
 -24  -1   3-145.911 232.687   1 
 -24   1   2 468.696 287.346   1 
 -24  -1   2 909.874 333.716   1 
 -24   1   1-165.839 185.541   1 
 -24   1   0 3382.41 593.417   1 
 -25   0   3-71.5865 213.152   1 
 -25   0   2 860.653 322.682   1 
 -25   0   1-274.843 268.815   1 
 -25  -1   2 2317.87 507.555   1 
   0   0   0    0.00    0.00   0 
  
TITL MF1918 in P2(1)/c 
REM P2(1)/c (#14 in standard setting) 
CELL 0.71073  19.826338   3.927941  13.262376  90.0000 109.5249  90.0000 
ZERR    4.00   0.003017   0.000427   0.001652   0.0000   0.0151   0.0000 
LATT  1 
SYMM -x, y+1/2,-z+1/2 
SFAC C H N F 
UNIT 40.00 32.00 16.00 8.00 
TREF 
HKLF 4 
END 
; 
_shelx_hkl_checksum   38192 
  
#===END

 
data_4pzMe-F2
  
_audit_creation_method            'SHELXL-2018/3' 
_shelx_SHELXL_version_number      '2018/3' 
_chemical_name_systematic         ? 
_chemical_name_common             ? 
_chemical_melting_point           ? 
_chemical_formula_moiety
 'C12 H12 F2 N4' 
_chemical_formula_sum 
 'C12 H12 F2 N4' 
_chemical_formula_weight          250.26 
  
loop_ 
 _atom_type_symbol 
 _atom_type_description 
 _atom_type_scat_dispersion_real 
 _atom_type_scat_dispersion_imag 
 _atom_type_scat_source 
 'C'  'C'   0.0033   0.0016 
 'International Tables Vol C Tables 4.2.6.8 and 6.1.1.4' 
 'H'  'H'   0.0000   0.0000 
 'International Tables Vol C Tables 4.2.6.8 and 6.1.1.4' 
 'F'  'F'   0.0171   0.0103 
 'International Tables Vol C Tables 4.2.6.8 and 6.1.1.4' 
 'N'  'N'   0.0061   0.0033 
 'International Tables Vol C Tables 4.2.6.8 and 6.1.1.4' 
  
_space_group_crystal_system       monoclinic 
_space_group_IT_number            14 
_space_group_name_H-M_alt         'P 21/c' 
_space_group_name_Hall            '-P 2ybc' 
  
_shelx_space_group_comment 
; 
The symmetry employed for this shelxl refinement is uniquely defined 
by the following loop, which should always be used as a source of 
symmetry information in preference to the above space-group names. 
They are only intended as comments. 
; 
  
loop_ 
 _space_group_symop_operation_xyz 
 'x, y, z' 
 '-x, y+1/2, -z+1/2' 
 '-x, -y, -z' 
 'x, -y-1/2, z-1/2' 
  
_cell_length_a                    9.8817(7) 
_cell_length_b                    16.6285(11) 
_cell_length_c                    7.5309(5) 
_cell_angle_alpha                 90 
_cell_angle_beta                  103.152(7) 
_cell_angle_gamma                 90 
_cell_volume                      1205.00(15) 
_cell_formula_units_Z             4 
_cell_measurement_temperature     173(2) 
_cell_measurement_reflns_used     1158 
_cell_measurement_theta_min       3.1010 
_cell_measurement_theta_max       27.4740 
  
_exptl_crystal_description        'blocky needles' 
_exptl_crystal_colour             Orange 
_exptl_crystal_density_meas       ? 
_exptl_crystal_density_method     ? 
_exptl_crystal_density_diffrn     1.379 
_exptl_crystal_F_000              520 
_exptl_transmission_factor_min    ? 
_exptl_transmission_factor_max    ? 
_exptl_crystal_size_max           0.668 
_exptl_crystal_size_mid           0.298 
_exptl_crystal_size_min           0.167 
_exptl_absorpt_coefficient_mu     0.109 
_shelx_estimated_absorpt_T_min    ? 
_shelx_estimated_absorpt_T_max    ? 
_exptl_absorpt_correction_type    analytical 
_exptl_absorpt_correction_T_min   0.964 
_exptl_absorpt_correction_T_max   0.983 
_exptl_absorpt_process_details     
; 
CrysAlisPro 1.171.38.46 (Rigaku Oxford Diffraction, 2015) 
Analytical numeric absorption correction using a multifaceted crystal 
model based on expressions derived by R.C. Clark & J.S. Reid. 
(Clark, R. C. & Reid, J. S. (1995). Acta Cryst. A51, 887-897) 
Empirical absorption correction using spherical harmonics, 
implemented in SCALE3 ABSPACK scaling algorithm. 
; 
_exptl_absorpt_special_details    ? 
_diffrn_ambient_temperature       173(2) 
_diffrn_radiation_wavelength      0.71073 
_diffrn_radiation_type            MoK\a 
_diffrn_source                    'Enhance (Mo) X-ray Source' 
_diffrn_measurement_device_type   'Agilent Xcalibur 3 E' 
_diffrn_measurement_method        'omega scans' 
_diffrn_detector_area_resol_mean  16.0382 
_diffrn_reflns_number             4183 
_diffrn_reflns_av_unetI/netI      0.0407 
_diffrn_reflns_av_R_equivalents   0.0200 
_diffrn_reflns_limit_h_min        -12 
_diffrn_reflns_limit_h_max        9 
_diffrn_reflns_limit_k_min        -10 
_diffrn_reflns_limit_k_max        21 
_diffrn_reflns_limit_l_min        -9 
_diffrn_reflns_limit_l_max        9 
_diffrn_reflns_theta_min          2.445 
_diffrn_reflns_theta_max          28.061 
_diffrn_reflns_theta_full         25.242 
_diffrn_measured_fraction_theta_max   0.826 
_diffrn_measured_fraction_theta_full  0.990 
_diffrn_reflns_Laue_measured_fraction_max    0.826 
_diffrn_reflns_Laue_measured_fraction_full   0.990 
_diffrn_reflns_point_group_measured_fraction_max   0.826 
_diffrn_reflns_point_group_measured_fraction_full  0.990 
_reflns_number_total              2408 
_reflns_number_gt                 1835 
_reflns_threshold_expression      'I > 2\s(I)' 
_reflns_Friedel_coverage          0.000 
_reflns_Friedel_fraction_max      . 
_reflns_Friedel_fraction_full     . 
  
_reflns_special_details 
; 
 Reflections were merged by SHELXL according to the crystal 
 class for the calculation of statistics and refinement. 
  
 _reflns_Friedel_fraction is defined as the number of unique 
 Friedel pairs measured divided by the number that would be 
 possible theoretically, ignoring centric projections and 
 systematic absences. 
; 
  
_computing_data_collection        'CrysAlisPro, Rigaku OD' 
_computing_cell_refinement        'CrysAlisPro, Rigaku OD' 
_computing_data_reduction         'CrysAlisPro, Rigaku OD' 
_computing_structure_solution     'SHELXS-2014 (Sheldrick, 2017)' 
_computing_structure_refinement 'SHELXL-2018/3 (Sheldrick, 2018)' 
_computing_molecular_graphics     'Bruker SHELXTL' 
_computing_publication_material   'CIFTAB-2014 (Sheldrick, 2017)' 
_refine_special_details           ? 
_refine_ls_structure_factor_coef  Fsqd 
_refine_ls_matrix_type            full 
_refine_ls_weighting_scheme       calc 
_refine_ls_weighting_details 
'w=1/[\s^2^(Fo^2^)+(0.0403P)^2^+0.4382P] where P=(Fo^2^+2Fc^2^)/3' 
_atom_sites_solution_primary      ? 
_atom_sites_solution_secondary    ? 
_atom_sites_solution_hydrogens    geom 
_refine_ls_hydrogen_treatment     constr 
_refine_ls_extinction_method      'SHELXL-2018/3 (Sheldrick 2018)' 
_refine_ls_extinction_coef        0.010(2) 
_refine_ls_extinction_expression 
 'Fc^*^=kFc[1+0.001xFc^2^\l^3^/sin(2\q)]^-1/4^' 
_refine_ls_number_reflns          2408 
_refine_ls_number_parameters      167 
_refine_ls_number_restraints      0 
_refine_ls_R_factor_all           0.0626 
_refine_ls_R_factor_gt            0.0439 
_refine_ls_wR_factor_ref          0.1118 
_refine_ls_wR_factor_gt           0.0995 
_refine_ls_goodness_of_fit_ref    1.052 
_refine_ls_restrained_S_all       1.052 
_refine_ls_shift/su_max           0.001 
_refine_ls_shift/su_mean          0.000 
  
loop_ 
 _atom_site_label 
 _atom_site_type_symbol 
 _atom_site_fract_x 
 _atom_site_fract_y 
 _atom_site_fract_z 
 _atom_site_U_iso_or_equiv 
 _atom_site_adp_type 
 _atom_site_occupancy 
 _atom_site_site_symmetry_order 
 _atom_site_calc_flag 
 _atom_site_refinement_flags_posn 
 _atom_site_refinement_flags_adp 
 _atom_site_refinement_flags_occupancy 
 _atom_site_disorder_assembly 
 _atom_site_disorder_group 
N1 N 0.27191(14) 0.19867(9) 0.51824(19) 0.0270(4) Uani 1 1 d . . . . . 
N2 N 0.25252(14) 0.12481(9) 0.48267(19) 0.0264(4) Uani 1 1 d . . . . . 
C3 C 0.40108(16) 0.21876(11) 0.6357(2) 0.0246(4) Uani 1 1 d . . . . . 
C4 C 0.42810(17) 0.30073(12) 0.6572(2) 0.0286(4) Uani 1 1 d . . . . . 
F4 F 0.33159(12) 0.35226(7) 0.56552(15) 0.0428(3) Uani 1 1 d . . . . . 
C5 C 0.54769(19) 0.33288(13) 0.7644(3) 0.0356(5) Uani 1 1 d . . . . . 
H5A H 0.561506 0.389398 0.773898 0.043 Uiso 1 1 calc R U . . . 
C6 C 0.64692(19) 0.28000(13) 0.8577(3) 0.0360(5) Uani 1 1 d . . . . . 
H6A H 0.730761 0.300421 0.931737 0.043 Uiso 1 1 calc R U . . . 
C7 C 0.62563(18) 0.19788(13) 0.8445(2) 0.0339(5) Uani 1 1 d . . . . . 
H7A H 0.693671 0.162032 0.910533 0.041 Uiso 1 1 calc R U . . . 
C8 C 0.50487(18) 0.16844(12) 0.7347(2) 0.0302(4) Uani 1 1 d . . . . . 
F8 F 0.48741(12) 0.08836(7) 0.72645(17) 0.0514(4) Uani 1 1 d . . . . . 
C9 C 0.12364(17) 0.10800(10) 0.3666(2) 0.0234(4) Uani 1 1 d . . . . . 
C10 C 0.08151(17) 0.02949(11) 0.3218(2) 0.0260(4) Uani 1 1 d . . . . . 
N11 N -0.04572(15) 0.03496(9) 0.21014(19) 0.0270(3) Uani 1 1 d . . . . . 
N12 N -0.08867(15) 0.11336(9) 0.17772(19) 0.0276(4) Uani 1 1 d . . . . . 
C13 C 0.01408(17) 0.15814(10) 0.2722(2) 0.0228(4) Uani 1 1 d . . . . . 
C14 C 0.1544(2) -0.04780(11) 0.3761(3) 0.0360(5) Uani 1 1 d . . . . . 
H14A H 0.102334 -0.079413 0.447914 0.054 Uiso 1 1 calc R U . . . 
H14B H 0.247997 -0.036999 0.449616 0.054 Uiso 1 1 calc R U . . . 
H14C H 0.161135 -0.078013 0.266716 0.054 Uiso 1 1 calc R U . . . 
C15 C -0.1395(2) -0.02974(12) 0.1333(3) 0.0351(5) Uani 1 1 d . . . . . 
H15A H -0.183393 -0.051526 0.227368 0.053 Uiso 1 1 calc R U . . . 
H15B H -0.087202 -0.072374 0.088957 0.053 Uiso 1 1 calc R U . . . 
H15C H -0.211342 -0.008981 0.031787 0.053 Uiso 1 1 calc R U . . . 
C16 C 0.00325(19) 0.24772(11) 0.2656(2) 0.0289(4) Uani 1 1 d . . . . . 
H16A H 0.080313 0.270013 0.219260 0.043 Uiso 1 1 calc R U . . . 
H16B H 0.007515 0.268514 0.388561 0.043 Uiso 1 1 calc R U . . . 
H16C H -0.085194 0.263426 0.184816 0.043 Uiso 1 1 calc R U . . . 
  
loop_ 
 _atom_site_aniso_label 
 _atom_site_aniso_U_11 
 _atom_site_aniso_U_22 
 _atom_site_aniso_U_33 
 _atom_site_aniso_U_23 
 _atom_site_aniso_U_13 
 _atom_site_aniso_U_12 
N1 0.0224(7) 0.0288(8) 0.0277(8) -0.0008(7) 0.0012(6) -0.0009(7) 
N2 0.0228(7) 0.0285(8) 0.0264(8) 0.0006(6) 0.0026(6) -0.0004(6) 
C3 0.0198(8) 0.0314(10) 0.0221(8) -0.0012(7) 0.0034(7) -0.0006(8) 
C4 0.0248(9) 0.0326(10) 0.0268(9) 0.0014(8) 0.0028(8) 0.0021(8) 
F4 0.0392(6) 0.0303(6) 0.0502(7) 0.0030(5) -0.0078(5) 0.0038(5) 
C5 0.0343(10) 0.0367(11) 0.0343(10) -0.0048(9) 0.0047(9) -0.0085(9) 
C6 0.0249(9) 0.0523(13) 0.0286(10) -0.0065(9) 0.0018(8) -0.0066(9) 
C7 0.0232(9) 0.0479(12) 0.0285(10) 0.0010(9) 0.0014(8) 0.0078(9) 
C8 0.0285(9) 0.0307(10) 0.0301(10) -0.0005(8) 0.0038(8) 0.0041(8) 
F8 0.0453(7) 0.0323(7) 0.0644(8) 0.0027(6) -0.0131(6) 0.0074(6) 
C9 0.0218(8) 0.0239(9) 0.0241(8) 0.0012(7) 0.0046(7) -0.0005(7) 
C10 0.0271(9) 0.0253(9) 0.0260(9) 0.0009(7) 0.0070(8) 0.0011(8) 
N11 0.0290(8) 0.0220(8) 0.0287(8) -0.0010(6) 0.0037(6) -0.0034(7) 
N12 0.0272(8) 0.0251(8) 0.0281(8) 0.0014(6) 0.0016(6) -0.0013(7) 
C13 0.0225(8) 0.0243(9) 0.0215(8) 0.0009(7) 0.0046(7) -0.0026(7) 
C14 0.0391(10) 0.0247(10) 0.0441(11) 0.0028(9) 0.0097(9) 0.0058(9) 
C15 0.0382(10) 0.0293(10) 0.0355(10) -0.0042(9) 0.0036(9) -0.0111(9) 
C16 0.0312(9) 0.0232(9) 0.0298(9) 0.0031(7) 0.0018(8) 0.0001(8) 
  
_geom_special_details 
; 
 All esds (except the esd in the dihedral angle between two l.s. planes) 
 are estimated using the full covariance matrix.  The cell esds are taken 
 into account individually in the estimation of esds in distances, angles 
 and torsion angles; correlations between esds in cell parameters are only 
 used when they are defined by crystal symmetry.  An approximate (isotropic) 
 treatment of cell esds is used for estimating esds involving l.s. planes. 
; 
  
loop_ 
 _geom_bond_atom_site_label_1 
 _geom_bond_atom_site_label_2 
 _geom_bond_distance 
 _geom_bond_site_symmetry_2 
 _geom_bond_publ_flag 
N1 N2 1.262(2) . ? 
N1 C3 1.417(2) . ? 
N2 C9 1.399(2) . ? 
C3 C4 1.391(3) . ? 
C3 C8 1.400(2) . ? 
C4 F4 1.349(2) . ? 
C4 C5 1.378(2) . ? 
C5 C6 1.384(3) . ? 
C6 C7 1.382(3) . ? 
C7 C8 1.378(3) . ? 
C8 F8 1.342(2) . ? 
C9 C10 1.388(2) . ? 
C9 C13 1.422(2) . ? 
C10 N11 1.347(2) . ? 
C10 C14 1.485(2) . ? 
N11 N12 1.376(2) . ? 
N11 C15 1.452(2) . ? 
N12 C13 1.328(2) . ? 
C13 C16 1.494(2) . ? 
  
loop_ 
 _geom_angle_atom_site_label_1 
 _geom_angle_atom_site_label_2 
 _geom_angle_atom_site_label_3 
 _geom_angle 
 _geom_angle_site_symmetry_1 
 _geom_angle_site_symmetry_3 
 _geom_angle_publ_flag 
N2 N1 C3 115.69(15) . . ? 
N1 N2 C9 113.56(15) . . ? 
C4 C3 C8 115.18(16) . . ? 
C4 C3 N1 115.17(16) . . ? 
C8 C3 N1 129.64(17) . . ? 
F4 C4 C5 117.72(17) . . ? 
F4 C4 C3 117.91(15) . . ? 
C5 C4 C3 124.37(17) . . ? 
C4 C5 C6 117.71(19) . . ? 
C7 C6 C5 120.85(18) . . ? 
C8 C7 C6 119.42(18) . . ? 
F8 C8 C7 117.71(17) . . ? 
F8 C8 C3 119.81(16) . . ? 
C7 C8 C3 122.47(18) . . ? 
C10 C9 N2 121.32(16) . . ? 
C10 C9 C13 106.12(15) . . ? 
N2 C9 C13 132.56(16) . . ? 
N11 C10 C9 105.90(15) . . ? 
N11 C10 C14 123.78(17) . . ? 
C9 C10 C14 130.32(16) . . ? 
C10 N11 N12 112.41(14) . . ? 
C10 N11 C15 128.27(16) . . ? 
N12 N11 C15 119.23(15) . . ? 
C13 N12 N11 105.60(14) . . ? 
N12 C13 C9 109.97(15) . . ? 
N12 C13 C16 120.09(15) . . ? 
C9 C13 C16 129.94(15) . . ? 
  
_refine_diff_density_max    0.247 
_refine_diff_density_min   -0.205 
_refine_diff_density_rms    0.046 
  
_shelx_res_file 
; 
TITL MF1911 in P2(1)/c 
    MF1911.res 
    created by SHELXL-2018/3 at 08:58:03 on 15-Jul-2019 
REM P2(1)/c (#14 in standard setting) 
REM AT-Fluro 
CELL 0.71073   9.881717  16.628515   7.530853  90.0000 103.1520  90.0000 
ZERR    4.00   0.000706   0.001139   0.000529   0.0000   0.0074   0.0000 
LATT  1 
SYMM -x, y+1/2,-z+1/2 
SFAC C H F N 
UNIT 48 48 8 16 
TEMP -100 
  
L.S. 6 
FMAP 2 
PLAN 10 
  
ACTA 
  
WGHT    0.040300    0.438200 
EXTI    0.010038 
FVAR       7.35060 
N1    4    0.271912    0.198666    0.518236    11.00000    0.02236    0.02879 = 
         0.02767   -0.00085    0.00117   -0.00090 
N2    4    0.252519    0.124813    0.482669    11.00000    0.02280    0.02848 = 
         0.02638    0.00064    0.00259   -0.00035 
C3    1    0.401077    0.218762    0.635663    11.00000    0.01981    0.03135 = 
         0.02208   -0.00124    0.00345   -0.00059 
C4    1    0.428096    0.300729    0.657187    11.00000    0.02480    0.03258 = 
         0.02680    0.00138    0.00279    0.00206 
F4    3    0.331587    0.352265    0.565521    11.00000    0.03918    0.03029 = 
         0.05024    0.00298   -0.00781    0.00379 
C5    1    0.547687    0.332883    0.764388    11.00000    0.03432    0.03673 = 
         0.03433   -0.00484    0.00469   -0.00850 
AFIX  43 
H5A   2    0.561506    0.389398    0.773898    11.00000   -1.20000 
AFIX   0 
C6    1    0.646919    0.280002    0.857675    11.00000    0.02490    0.05233 = 
         0.02859   -0.00645    0.00176   -0.00655 
AFIX  43 
H6A   2    0.730761    0.300421    0.931737    11.00000   -1.20000 
AFIX   0 
C7    1    0.625632    0.197877    0.844494    11.00000    0.02316    0.04792 = 
         0.02852    0.00095    0.00135    0.00780 
AFIX  43 
H7A   2    0.693671    0.162032    0.910533    11.00000   -1.20000 
AFIX   0 
C8    1    0.504873    0.168442    0.734741    11.00000    0.02846    0.03072 = 
         0.03007   -0.00047    0.00376    0.00410 
F8    3    0.487408    0.088359    0.726450    11.00000    0.04532    0.03234 = 
         0.06439    0.00273   -0.01313    0.00740 
C9    1    0.123640    0.107999    0.366581    11.00000    0.02177    0.02395 = 
         0.02413    0.00124    0.00457   -0.00048 
C10   1    0.081505    0.029494    0.321773    11.00000    0.02713    0.02528 = 
         0.02600    0.00094    0.00705    0.00107 
N11   4   -0.045718    0.034960    0.210142    11.00000    0.02904    0.02198 = 
         0.02873   -0.00096    0.00373   -0.00340 
N12   4   -0.088668    0.113357    0.177718    11.00000    0.02717    0.02512 = 
         0.02813    0.00136    0.00161   -0.00128 
C13   1    0.014078    0.158135    0.272189    11.00000    0.02250    0.02428 = 
         0.02152    0.00092    0.00462   -0.00265 
C14   1    0.154443   -0.047803    0.376125    11.00000    0.03912    0.02473 = 
         0.04413    0.00278    0.00966    0.00585 
AFIX 137 
H14A  2    0.102334   -0.079413    0.447914    11.00000   -1.50000 
H14B  2    0.247997   -0.036999    0.449616    11.00000   -1.50000 
H14C  2    0.161135   -0.078013    0.266716    11.00000   -1.50000 
AFIX   0 
C15   1   -0.139534   -0.029735    0.133323    11.00000    0.03822    0.02933 = 
         0.03549   -0.00425    0.00355   -0.01108 
AFIX 137 
H15A  2   -0.183393   -0.051526    0.227368    11.00000   -1.50000 
H15B  2   -0.087202   -0.072374    0.088957    11.00000   -1.50000 
H15C  2   -0.211342   -0.008981    0.031787    11.00000   -1.50000 
AFIX   0 
C16   1    0.003247    0.247723    0.265644    11.00000    0.03123    0.02321 = 
         0.02980    0.00312    0.00181    0.00008 
AFIX 137 
H16A  2    0.080313    0.270013    0.219260    11.00000   -1.50000 
H16B  2    0.007515    0.268514    0.388561    11.00000   -1.50000 
H16C  2   -0.085194    0.263426    0.184816    11.00000   -1.50000 
  
AFIX   0 
HKLF 4 
  
  
  
  
REM  MF1911 in P2(1)/c 
REM wR2 = 0.1118, GooF = S = 1.052, Restrained GooF = 1.052 for all data 
REM R1 = 0.0439 for 1835 Fo > 4sig(Fo) and 0.0626 for all 2408 data 
REM 167 parameters refined using 0 restraints 
  
END 
  
WGHT      0.0403      0.4383 
  
REM Highest difference peak  0.247,  deepest hole -0.205,  1-sigma level  0.046 
Q1    1  -0.1174 -0.0770  0.2121  11.00000  0.05    0.25 
Q2    1   0.0748  0.1398  0.3372  11.00000  0.05    0.22 
Q3    1   0.0171  0.0273  0.2997  11.00000  0.05    0.21 
Q4    1   0.1070 -0.0057  0.3583  11.00000  0.05    0.18 
Q5    1   0.0968  0.0655  0.3875  11.00000  0.05    0.17 
Q6    1  -0.1439  0.1337  0.0885  11.00000  0.05    0.17 
Q7    1   0.1749  0.1165  0.4039  11.00000  0.05    0.16 
Q8    1  -0.2262 -0.0226  0.1763  11.00000  0.05    0.16 
Q9    1   0.3986  0.2549  0.6835  11.00000  0.05    0.16 
Q10   1  -0.1592 -0.0133 -0.0324  11.00000  0.05    0.15 
; 
_shelx_res_checksum   80652 
  
_shelx_hkl_file 
; 
  -2   0   0 328204. 5249.09   3 
   2   0   0 333859. 5242.62   3 
  -2   0   0 338552. 5196.96   2 
  -3   0   0 7011.39 279.829   2 
  -3   0   0 7121.75 308.259   3 
   3   0   0 7031.70 307.317   3 
  -4   0   0 849.650 118.224   2 
   4   0   0 783.671 125.632   3 
  -4   0   0 813.768 124.474   3 
  -5   0   0 58497.9 1356.37   3 
  -5   0   0 56195.6 1273.86   2 
   5   0   0 57179.2 1362.07   3 
   6   0   0 4605.39 340.927   3 
  -6   0   0 3899.82 282.592   2 
  -6   0   0 4238.26 325.001   3 
  -7   0   0 50.1453 92.0327   3 
  -7   0   0 187.755 108.857   2 
  -8   0   0 34914.0 1094.87   2 
  -8   0   0 39042.5 1253.88   3 
  -9   0   0 181.574 102.026   2 
  -9   0   0 101.632 95.7337   3 
 -10   0   0 197.455 119.750   3 
 -10   0   0-116.905 104.348   2 
 -11   0   0 253.377 114.219   3 
  -1  -1   0 35398.1 475.032   1 
  -1   1   0 65358.7 557.052   3 
   2   1   0 7879.90 259.632   2 
  -2  -1   0 7996.74 260.448   2 
  -2  -1   0 7714.31 272.567   3 
  -2   1   0 8066.26 289.434   3 
   2  -1   0 7605.85 282.511   3 
   2   1   0 7916.07 275.860   3 
  -3   1   0 36555.4 862.125   3 
   3  -1   0 36278.2 855.447   3 
   3   1   0 36610.3 852.478   3 
  -3  -1   0 37097.8 845.549   3 
  -3  -1   0 36660.1 799.103   2 
   3   1   0 35403.1 791.648   2 
  -4   1   0 760.126 124.450   3 
   4  -1   0 702.985 121.442   3 
   4   1   0 903.991 127.025   3 
  -4  -1   0 785.412 115.406   2 
  -4  -1   0 816.378 128.639   3 
   5   1   0 24965.4 784.518   3 
  -5   1   0 25394.5 810.361   3 
   5  -1   0 24209.3 791.883   3 
  -5  -1   0 23704.5 706.450   2 
  -5  -1   0 24676.0 776.320   3 
  -5   1   0 24849.6 729.380   2 
  -6   1   0 13236.5 541.305   2 
  -6   1   0 12947.4 589.684   3 
  -6  -1   0 12840.5 579.241   3 
   6   1   0 13234.2 592.569   3 
  -6  -1   0 12149.9 515.810   2 
   6  -1   0 13623.6 608.864   3 
  -7   1   0 2151.06 252.006   3 
  -7   1   0 2253.79 246.222   2 
  -7  -1   0 2141.05 256.685   3 
  -7  -1   0 2189.97 232.826   2 
  -8   1   0 20827.3 889.221   3 
  -8   1   0 20049.3 793.456   2 
  -8  -1   0 21656.0 891.091   3 
  -8  -1   0 21038.1 804.922   2 
  -9  -1   0 142.192 100.921   3 
  -9  -1   0 156.168 94.5424   2 
  -9   1   0 31.3479 92.1744   2 
  -9   1   0 158.045 131.579   3 
 -10  -1   0 10979.4 694.865   3 
 -10   1   0 11751.6 735.031   3 
 -10   1   0 10309.8 603.747   2 
 -10  -1   0 10047.2 590.535   2 
 -11   1   0-2.74309 131.910   3 
  -1  -2   0 508741. 7866.88   1 
   1   2   0 509802. 7866.26   1 
  -2  -2   0 2727.26 195.174   1 
   2   2   0 2631.95 157.221   2 
  -2   2   0 2442.26 170.013   3 
   2   2   0 2465.33 155.389   3 
  -3  -2   0 354278. 5655.28   1 
  -3  -2   0 340947. 5474.40   2 
   3   2   0 343174. 5473.70   2 
   3   2   0 344094. 5518.16   3 
   3  -2   0 336768. 5553.11   3 
  -3   2   0 341577. 5560.29   3 
  -4  -2   0 11738.4 463.143   3 
   4  -2   0 11786.2 483.789   3 
  -4  -2   0 11310.2 429.256   2 
   4   2   0 11829.3 435.181   2 
  -4   2   0 11791.4 485.205   3 
   4   2   0 11588.7 462.789   3 
   5   2   0 64191.8 1434.70   2 
  -5   2   0 67774.7 1559.90   3 
   5  -2   0 67832.1 1550.19   3 
   5   2   0 67851.1 1525.08   3 
  -5  -2   0 65671.1 1435.62   2 
  -5  -2   0 67638.0 1516.63   3 
  -6   2   0-65.0452 96.1575   3 
  -6  -2   0 25.1150 75.8474   2 
  -6  -2   0-51.0399 76.8943   3 
  -6   2   0 76.5694 85.2981   2 
   6   2   0 57.8831 71.9229   3 
   6  -2   0 93.3045 72.6971   3 
  -7   2   0 7227.42 434.611   2 
  -7   2   0 7755.04 500.380   3 
  -7  -2   0 8485.85 495.789   3 
  -7  -2   0 7625.02 430.232   2 
  -8   2   0 6869.56 447.814   2 
  -8  -2   0 6694.63 433.205   2 
  -8  -2   0 7655.06 506.694   3 
  -8   2   0 7638.81 521.435   3 
  -9   2   0 2992.76 311.182   2 
  -9   2   0 2856.02 341.045   3 
 -10   2   0 3769.48 419.395   3 
 -10   2   0 2786.58 315.687   2 
 -11   2   0 6535.32 583.186   3 
  -1  -3   0 17708.4 494.245   1 
   1   3   0 17411.4 488.136   1 
  -2  -3   0 14006.5 483.904   1 
   2   3   0 15177.3 516.887   1 
  -3  -3   0 11640.3 487.925   1 
  -3   3   0 11309.1 454.638   3 
   3   3   0 11848.3 437.548   3 
   3   3   0 12090.0 428.211   2 
  -4  -3   0 3529.34 302.031   1 
   4   3   0 3480.09 253.590   3 
   4   3   0 3378.83 229.651   2 
  -4   3   0 3122.57 254.802   3 
   5   3   0 30504.1 867.562   2 
  -5   3   0 32345.6 981.049   3 
   5   3   0 30208.7 910.775   3 
   6   3   0 3710.99 307.515   3 
   6   3   0 3515.36 274.081   2 
  -6   3   0 3547.53 323.708   3 
  -7   3   0 245.571 122.714   2 
  -7   3   0 129.692 123.200   3 
  -8   3   0 26823.3 1050.70   3 
  -8   3   0 24560.4 916.064   2 
  -9   3   0 18324.1 900.272   3 
  -9   3   0 19476.9 831.633   2 
 -10   3   0 123.480 130.868   2 
 -10   3   0-234.577 150.801   3 
 -11   3   0-84.1750 128.054   3 
   0   4   0 21993.7 583.230   1 
   1   4   0 90033.1 1708.04   1 
  -1  -4   0 90086.6 1707.55   1 
   2   4   0 3349.35 247.367   1 
  -2  -4   0 3449.29 242.728   1 
  -3  -4   0 43770.6 1126.13   1 
   3   4   0 45288.8 1041.36   2 
  -3   4   0 43075.6 1084.68   3 
   3   4   0 45656.0 1145.94   1 
  -4   4   0 26121.2 829.364   3 
   4   4   0 25407.0 750.989   2 
   4   4   0 25521.7 780.385   3 
  -4  -4   0 27100.6 889.094   1 
   5   4   0 112798. 2243.97   2 
   5   4   0 114074. 2312.39   3 
  -5   4   0 116305. 2387.91   3 
   6   4   0 2127.40 241.734   3 
  -6   4   0 2447.58 275.591   3 
   6   4   0 2166.71 219.759   2 
  -7   4   0 7379.71 516.051   3 
   7   4   0 6724.67 423.902   2 
  -8   4   0 3075.01 356.626   3 
  -8   4   0 2551.76 290.454   2 
  -9   4   0 5846.94 511.891   3 
  -9   4   0 5893.93 450.517   2 
 -10   4   0 220.835 145.711   3 
 -10   4   0 94.9951 95.0678   2 
 -11   4   0 259.251 148.276   3 
   0   5   0-22.3635 69.2490   1 
  -1  -5   0 63226.6 1342.91   1 
   1   5   0 61178.8 1331.09   1 
   2   5   0 7324.02 377.795   1 
  -2  -5   0 7156.63 376.165   1 
  -3  -5   0 57985.2 1421.06   1 
   3   5   0 62275.7 1502.69   1 
   4   5   0 59605.3 1368.98   2 
  -4  -5   0 58904.5 1493.22   1 
   4   5   0 58471.0 1384.21   3 
  -4   5   0 57789.6 1441.33   3 
   5   5   0 14066.7 602.906   3 
  -5   5   0 13514.5 628.459   3 
   5   5   0 13632.5 565.378   2 
   6   5   0 16055.4 664.473   2 
  -6   5   0 17450.7 765.670   3 
   6   5   0 16722.8 702.198   3 
   7   5   0 10637.0 552.860   2 
  -7   5   0 11874.6 661.197   3 
  -8   5   0 3106.50 364.509   3 
  -9   5   0 9429.77 662.993   3 
  -9   5   0 9389.22 591.995   2 
 -10   5   0 5848.60 488.113   2 
 -10   5   0 7201.27 599.567   3 
 -11   5   0 3176.28 432.892   3 
   0   6   0 14007.7 517.999   1 
   1   6   0 27173.5 807.711   1 
  -1  -6   0 29013.4 829.081   1 
  -2  -6   0 14569.9 584.286   1 
   2   6   0 14181.8 571.206   1 
  -3  -6   0 31182.8 984.380   1 
   3   6   0 32378.1 1004.74   1 
  -4   6   0 2514.34 254.770   3 
   4   6   0 2863.68 253.314   2 
   4   6   0 2511.63 278.634   1 
  -4  -6   0 2390.88 267.209   1 
   5   6   0 130.370 80.2239   3 
  -5   6   0 321.461 125.545   3 
   5   6   0 258.887 103.736   2 
  -6   6   0 196.096 133.646   3 
   6   6   0 184.818 87.7847   2 
  -7   6   0 666.635 164.650   3 
  -8   6   0 7089.27 558.249   3 
  -9   6   0 41.2017 136.776   3 
 -10   6   0 2290.44 359.762   3 
 -10   6   0 2202.62 309.081   2 
 -11   6   0 41.1283 119.018   3 
   0   7   0-110.087 92.2149   1 
   1   7   0 364.732 127.022   1 
  -2  -7   0 6039.66 386.970   1 
   2   7   0 6518.62 398.179   1 
  -3  -7   0 873.549 168.673   1 
   3   7   0 772.998 160.285   1 
  -4   7   0 23693.9 879.540   3 
   4   7   0 23468.2 918.988   1 
   5   7   0 2058.96 243.183   3 
   5   7   0 2240.29 249.998   2 
  -5   7   0 2118.75 281.376   3 
  -6   7   0 984.368 190.740   3 
  -7   7   0 3184.98 365.591   3 
  -8   7   0 1757.74 293.746   3 
  -9   7   0 21556.5 1082.55   3 
 -10   7   0-90.1459 131.586   2 
 -10   7   0 452.413 191.651   3 
 -11   7   0 2334.86 378.902   3 
   0   8   0 699.980 137.629   1 
   1   8   0 117394. 2397.58   1 
   2   8   0 4548.00 353.088   1 
  -2  -8   0 4609.32 357.853   1 
   3   8   0 22033.0 856.421   1 
   4   8   0 533.433 180.637   1 
  -5   8   0 520.578 163.989   3 
  -6   8   0 216.134 102.057   3 
  -7   8   0 1226.71 231.243   3 
  -8   8   0 1010.62 229.505   3 
  -9   8   0 12791.9 832.853   3 
 -10   8   0 478.930 199.553   3 
 -11   8   0-32.1773 151.678   3 
   0   9   0-157.784 119.929   1 
   1   9   0 14424.2 652.925   1 
   2   9   0 319.620 118.834   1 
   3   9   0 249.953 122.691   1 
   4   9   0 10912.5 654.878   1 
  -5   9   0 31476.1 1173.52   3 
   5   9   0 37520.1 1310.37   1 
  -6   9   0 4542.35 452.844   3 
  -7   9   0 1644.35 287.158   3 
  -8   9   0 6268.80 559.033   3 
  -9   9   0 306.337 171.332   3 
 -10   9   0 165.553 146.626   3 
 -11   9   0 298.137 175.665   3 
   0  10   0-30.8837 105.765   1 
   1  10   0 67747.5 1721.83   1 
   2  10   0 2260.48 263.096   1 
   3  10   0 29601.5 1088.25   1 
   4  10   0 4411.07 423.837   1 
   5  10   0 5953.30 524.356   1 
  -5  10   0 6542.28 523.953   3 
  -6  10   0 44541.2 1544.33   3 
  -7  10   0 590.324 204.212   3 
  -8  10   0 2087.97 348.382   3 
  -9  10   0 5396.96 564.999   3 
 -10  10   0 474.950 206.436   3 
 -11  10   0 798.366 256.443   3 
   0  11   0-155.969 122.631   1 
   1  11   0 8711.42 546.008   1 
  -1  11   0 8201.99 513.132   1 
   2  11   0 4506.35 409.879   1 
   3  11   0 1966.51 277.063   1 
   4  11   0 32084.5 1243.43   1 
  -5  11   0 4601.43 454.502   3 
   5  11   0 5107.81 497.987   1 
  -6  11   0 32440.5 1320.27   3 
  -7  11   0 12397.9 809.380   3 
  -8  11   0 3544.42 449.424   3 
  -9  11   0-3.78356 124.328   3 
 -10  11   0 315.775 215.746   3 
   0  12   0 23080.0 937.550   1 
   1  12   0 19448.4 881.495   1 
  -1  12   0 20385.9 875.783   1 
   2  12   0 54719.0 1637.82   1 
   3  12   0 4454.42 433.771   1 
   4  12   0 51451.8 1678.03   1 
   5  12   0 536.425 207.688   1 
  -6  12   0 49942.1 1732.18   3 
  -7  12   0 97.3153 133.494   3 
  -8  12   0 1026.59 292.094   3 
  -9  12   0 5190.11 591.281   3 
 -10  12   0 8844.33 788.256   3 
   0  13   0 61.9039 115.205   1 
   1  13   0 875.593 199.294   1 
  -1  13   0 846.655 203.268   1 
   2  13   0 20197.9 952.202   1 
   3  13   0 947.732 249.813   1 
   4  13   0-12.2068 160.303   1 
   5  13   0 16542.3 992.677   1 
  -6  13   0 150.887 164.774   3 
  -7  13   0 783.604 240.170   3 
  -8  13   0 297.232 171.900   3 
  -9  13   0 1667.19 341.635   3 
   0  14   0 18316.5 901.556   1 
   1  14   0 51805.7 1657.67   1 
  -1  14   0 51642.7 1628.60   1 
  -2  14   0 22959.3 1007.82   1 
   2  14   0 21441.2 1027.33   1 
   3  14   0 17231.9 936.098   1 
   4  14   0 726.405 205.460   1 
   5  14   0 5136.42 573.619   1 
  -6  14   0 596.125 184.481   3 
  -7  14   0 723.973 229.367   3 
  -8  14   0 297.006 147.244   3 
   0  15   0 39.6930 143.681   1 
  -1  15   0 5716.10 506.652   1 
   1  15   0 6036.97 535.081   1 
   2  15   0-29.6945 125.421   1 
  -2  15   0 423.581 200.525   1 
   3  15   0 14071.0 869.741   1 
   4  15   0 352.283 203.015   1 
   5  15   0 145.665 186.378   1 
   6  15   0 57.8106 151.463   1 
  -6  15   0-48.3741 141.409   3 
  -7  15   0 3051.80 468.727   3 
  -8  15   0 309.757 176.403   3 
   0  16   0 25100.9 1150.74   1 
  -1  16   0 632.070 206.540   1 
   1  16   0 529.366 189.218   1 
   2  16   0 13678.7 863.064   1 
  -2  16   0 13488.9 819.844   1 
  -3  16   0 72.7903 144.552   1 
   3  16   0 445.653 218.556   1 
   4  16   0 1126.06 304.357   1 
   5  16   0 2299.24 408.518   1 
   6  16   0 7078.27 714.324   1 
  -6  16   0 7297.56 702.182   3 
  -7  16   0 3978.12 538.657   3 
   0  17   0-52.6225 159.407   1 
  -1  17   0 3035.23 413.109   1 
   1  17   0 3639.56 446.788   1 
   2  17   0 306.716 183.910   1 
  -2  17   0 241.297 201.850   1 
  -3  17   0 573.742 212.128   1 
   3  17   0 753.737 245.840   1 
   4  17   0 75.9208 126.111   1 
   5  17   0 4879.49 606.038   1 
  -6  17   0 974.061 293.119   3 
   6  17   0 1373.63 358.397   1 
   0  18   0 2431.76 381.526   1 
  -1  18   0 401.072 189.067   1 
   1  18   0 447.325 195.070   1 
  -2  18   0-130.376 160.836   1 
   2  18   0 271.482 168.179   1 
  -3  18   0 3694.07 459.511   1 
   3  18   0 3978.19 499.470   1 
  -4  18   0 3395.31 451.671   1 
   4  18   0 3870.02 523.001   1 
   5  18   0-42.8582 142.303   1 
   0  19   0 7.64236 193.142   1 
  -1  19   0 1031.74 268.424   1 
   1  19   0 1096.91 276.616   1 
   2  19   0 1485.18 320.276   1 
  -2  19   0 1292.56 306.663   1 
   3  19   0 1149.21 320.810   1 
  -3  19   0 1175.41 315.663   1 
   4  19   0 977.251 308.612   1 
  -4  19   0 754.972 264.199   1 
  -5  19   0 202.226 171.084   1 
   0  20   0 1390.69 292.076   1 
   1  20   0 177.051 170.510   1 
  -1  20   0-295.322 185.116   1 
   2  20   0-54.3645 180.512   1 
  -2  20   0-7.56519 161.166   1 
  -3  20   0 2703.15 436.055   1 
  -4  20   0 193.488 145.379   1 
  -5  20   0 465.296 233.826   1 
   0  21   0-93.8955 194.631   1 
  -1  21   0-214.016 179.332   1 
  -2  21   0-188.915 123.372   1 
  -3  21   0 485.212 245.077   1 
 -11   0   1 19.0835 110.430   2 
 -10   0   1-326.617 177.126   2 
 -10   0   1 218.517 120.074   3 
  -9   0   1-90.9910 133.991   3 
  -9   0   1-177.459 175.391   2 
  -8   0   1-87.9754 78.5431   3 
  -8   0   1-40.7264 108.486   2 
   8   0  -1 9.52750 66.6191   3 
  -7   0   1-1.68849 88.6929   3 
   7   0  -1 9.09283 64.7411   3 
  -7   0   1-146.691 112.599   2 
  -6   0   1-77.6546 104.790   2 
  -6   0   1 87.7225 74.4824   3 
   6   0  -1 34.0097 55.7059   3 
   5   0  -1 14.8075 50.0785   3 
  -5   0   1 26.6397 69.0857   3 
  -5   0   1-30.0133 77.8410   2 
   4   0  -1 13.4045 55.8276   3 
  -4   0   1 86.0685 91.1700   2 
  -4   0   1 50.0662 54.3986   3 
  -3   0   1 49.9898 47.7005   3 
   3   0  -1-43.0175 38.1738   3 
  -3   0   1 53.6173 87.3885   2 
  -2   0   1 14.8938 66.2441   2 
  -2   0   1 41.1715 44.5519   1 
  -1   0   1 2582.29 144.690   2 
   1   0  -1 1926.40 126.883   2 
   0   0  -1 15.0458 26.9863   3 
   0   0  -1 306.069 45.1405   2 
   0   0   1 323.838 50.7330   3 
   0   0   1 24.3577 23.4931   2 
  -1   0  -1 85.8782 64.2243   3 
   1   0   1-1.58297 56.3830   3 
  -2   0  -1 16.3323 71.2575   3 
   2   0   1 42.5007 62.6283   3 
   3   0   1-31.5458 67.2703   3 
  -3   0  -1 39.1719 33.0610   2 
  -3   0  -1-46.1170 92.7437   3 
   4   0   1 208.661 95.9240   3 
  -4   0  -1 406.530 160.137   3 
  -4   0  -1 270.457 66.5568   2 
  -5   0  -1-180.802 98.9564   3 
   5   0   1-168.167 108.454   3 
  -5   0  -1-38.2148 49.3560   2 
  -6   0  -1 77.3511 66.8616   2 
  -6   0  -1-108.930 113.504   3 
  -7   0  -1 2.80346 52.6708   2 
  -7   0  -1-100.226 125.438   3 
  -8   0  -1-231.461 159.516   3 
  -8   0  -1-108.135 94.4152   2 
  -9   0  -1-35.2764 114.334   3 
 -10   0  -1 167.407 155.882   3 
 -11   0  -1 247.683 179.441   3 
 -12   0  -1 32.0868 127.748   3 
 -11   1   1 1167.43 238.572   2 
 -11  -1   1 1173.21 227.532   2 
 -10   1   1 1340.76 247.402   3 
 -10   1   1 1044.89 219.969   2 
 -10  -1   1 1077.47 222.120   2 
  -9   1   1 102.764 107.255   3 
  -9   1   1 326.971 142.892   2 
  -9  -1   1 17.7829 124.802   2 
  -8  -1   1 4737.96 393.432   2 
   8   1  -1 5321.40 379.410   3 
  -8  -1   1 5675.29 392.684   3 
  -8   1   1 5594.89 393.638   3 
  -8   1   1 4698.44 400.443   2 
  -7  -1   1 14097.4 584.020   3 
  -7  -1   1 14246.5 650.048   2 
  -7   1   1 13566.9 590.182   3 
  -7   1   1 14592.3 665.618   2 
   7  -1  -1 12878.9 581.850   3 
   7   1  -1 14020.4 585.541   3 
  -6   1   1 8350.02 420.035   3 
  -6  -1   1 8804.20 413.135   3 
   6  -1  -1 8624.35 421.872   3 
   6   1  -1 8488.14 408.998   3 
  -6   1   1 8890.88 481.654   2 
  -6  -1   1 8675.81 469.656   2 
  -6  -1   1 9367.38 514.772   1 
  -5   1   1 23804.2 707.893   3 
  -5   1   1 23967.5 793.552   2 
  -5  -1   1 26200.1 697.438   3 
  -5  -1   1 27616.9 857.072   1 
  -5  -1   1 25450.3 809.251   2 
   5   1  -1 24555.6 681.549   3 
  -4   1   1 17440.2 516.295   3 
  -4  -1   1 18469.1 497.100   3 
   4   1  -1 17974.7 491.960   3 
  -4   1   1 17778.4 619.527   2 
   4   1  -1 18094.6 617.650   2 
  -4  -1   1 18000.1 619.062   2 
  -4  -1   1 19368.0 636.997   1 
  -3   1   1 1935.07 128.760   3 
   3   1  -1 2297.38 122.639   3 
  -3  -1   1 2241.05 197.412   2 
  -3  -1   1 2028.67 114.774   3 
   3   1  -1 2322.31 194.378   2 
  -3  -1   1 1733.85 151.467   1 
   2   1  -1 12570.8 363.008   1 
   2   1  -1 12187.0 405.662   2 
  -2  -1   1 12556.8 365.061   1 
  -2  -1   1 12459.1 416.490   2 
   1   1  -1 176.759 52.1608   1 
   1   1  -1 14.0611 35.1844   2 
  -1  -1   1 201.313 63.9921   2 
   0  -1   1 19002.9 357.003   3 
   0   1  -1 19027.4 335.817   2 
   1   1   1 8347.48 311.943   3 
  -1  -1  -1 7661.34 302.657   3 
   1  -1   1 8369.90 311.459   3 
  -1   1  -1 8321.68 314.871   3 
   2  -1   1 12522.1 454.966   3 
  -2   1  -1 12493.4 459.524   3 
  -2  -1  -1 12872.4 455.274   3 
   2   1   1 13167.8 454.795   3 
  -3  -1  -1 74361.9 1578.99   3 
  -3   1  -1 72489.9 1589.52   3 
   3   1   1 76623.6 1596.50   3 
   3  -1   1 73549.8 1587.94   3 
  -4  -1  -1 24540.7 808.898   3 
  -4   1  -1 24895.9 818.389   3 
  -4  -1  -1 24224.8 566.568   2 
   4   1   1 24748.2 815.387   3 
   4  -1   1 24710.2 816.070   3 
  -5  -1  -1 35170.0 1069.44   3 
   5  -1   1 34532.2 1079.43   3 
  -5  -1  -1 34390.0 795.514   2 
   5   1   1 35247.6 1090.35   3 
  -5   1  -1 34362.4 814.683   2 
  -5   1  -1 33418.8 1056.90   3 
  -6   1  -1 7796.09 498.735   3 
  -6  -1  -1 7761.19 348.495   2 
  -6   1  -1 8346.26 373.292   2 
  -6  -1  -1 7996.84 504.999   3 
  -7   1  -1 384.661 158.588   3 
  -7  -1  -1 488.003 109.739   2 
  -7   1  -1 364.762 102.822   2 
  -7  -1  -1 36.9181 101.485   3 
  -8   1  -1 10518.7 655.903   3 
  -8   1  -1 9107.49 451.729   2 
  -8  -1  -1 9742.67 642.182   3 
  -9   1  -1 4639.78 470.866   3 
  -9   1  -1 4165.35 319.556   2 
  -9  -1  -1 5033.84 476.960   3 
 -10   1  -1 157.016 153.713   3 
 -10  -1  -1 218.243 145.032   3 
 -11   1  -1 298.225 200.372   3 
 -12   1  -1 996.889 262.233   3 
 -11   2   1 10741.6 690.490   3 
 -11   2   1 9415.60 657.057   2 
 -10  -2   1 10796.3 667.392   2 
 -10   2   1 12083.1 724.467   2 
 -10   2   1 11859.2 687.405   3 
  -9   2   1 50332.5 1462.70   3 
  -9   2   1 45705.4 1467.40   2 
  -9  -2   1 47915.2 1469.13   2 
  -8  -2   1 5097.25 406.987   2 
   8   2  -1 4256.89 344.250   3 
  -8   2   1 4754.31 377.177   3 
  -8   2   1 4729.89 403.292   2 
  -7   2   1 10929.3 541.457   3 
  -7   2   1 9718.04 544.576   2 
   7   2  -1 9594.44 475.842   3 
  -7  -2   1 10724.6 565.878   2 
  -6  -2   1 36173.2 1082.12   2 
   6   2  -1 35832.6 963.133   3 
  -6   2   1 34728.2 1079.99   2 
  -6  -2   1 37426.6 1166.46   1 
  -5  -2   1 90506.3 1945.76   1 
   5   2  -1 88905.3 1722.32   3 
   5   2  -1 85208.0 1870.29   2 
  -5  -2   1 87411.2 1874.37   2 
  -5   2   1 88641.6 1785.00   3 
  -4  -2   1 12953.2 520.186   1 
   4   2  -1 13494.9 525.984   2 
  -4  -2   1 13453.7 526.672   2 
   4   2  -1 13150.4 418.974   3 
  -4   2   1 13459.9 464.827   3 
  -3  -2   1 78392.2 1621.51   2 
   3   2  -1 81081.5 1607.97   1 
  -3  -2   1 81166.2 1595.63   1 
   3   2  -1 81465.7 1416.53   3 
   3   2  -1 83976.2 1641.14   2 
  -2  -2   1 61294.5 1272.50   2 
   2   2  -1 64686.7 1287.39   2 
   2   2  -1 64233.7 1238.70   1 
  -2  -2   1 63114.3 1240.68   1 
   1   2  -1 385966. 6076.46   2 
   1   2  -1 386929. 6039.90   1 
   0  -2  -1 52482.5 971.934   1 
   0   2  -1 55663.8 1025.26   3 
  -1   2  -1 125783. 2206.56   3 
   1  -2   1 124279. 2198.56   3 
   2  -2   1 12801.4 475.482   3 
   2   2   1 13556.7 486.579   3 
  -2   2  -1 13663.6 487.454   3 
  -3   2  -1 187512. 3321.30   3 
   3   2   1 182079. 2971.57   2 
   3  -2   1 188146. 3316.98   3 
  -3  -2  -1 183205. 3292.41   3 
   3   2   1 185705. 3294.84   3 
   4   2   1 25597.2 615.041   2 
   4  -2   1 27029.7 871.359   3 
  -4   2  -1 27104.9 874.415   3 
   4   2   1 25735.8 841.716   3 
  -4  -2  -1 26944.3 853.746   3 
  -5   2  -1 30641.7 1013.56   3 
   5  -2   1 30471.2 1011.59   3 
   5   2   1 30720.8 1002.49   3 
  -5  -2  -1 31260.3 1001.28   3 
  -6  -2  -1 20391.0 828.395   3 
  -6   2  -1 18821.9 625.854   2 
  -6   2  -1 19406.2 834.106   3 
  -7   2  -1 73427.2 1951.82   3 
  -7  -2  -1 77197.9 1967.72   3 
  -7   2  -1 74136.1 1620.42   2 
  -8   2  -1 26062.3 854.642   2 
  -8   2  -1 27271.5 1114.36   3 
  -8  -2  -1 27655.3 1105.01   3 
  -9  -2  -1 16033.4 868.504   3 
  -9   2  -1 14939.6 645.055   2 
  -9   2  -1 16642.6 901.304   3 
 -10   2  -1 121.790 105.370   3 
 -11   2  -1 1621.42 313.707   3 
 -12   2  -1 45.1436 121.716   3 
 -11   3   1 1146.79 255.501   2 
 -11   3   1 1870.70 301.728   3 
 -10   3   1 13078.5 761.788   2 
 -10   3   1 14461.1 774.901   3 
  -9  -3   1 22729.9 967.864   2 
  -9   3   1 23985.7 968.172   3 
  -9   3   1 23209.2 988.647   2 
  -8   3   1 481.817 152.011   2 
  -8  -3   1 619.601 155.602   2 
   8   3  -1 561.445 129.624   3 
  -8   3   1 916.475 176.995   3 
  -7  -3   1 663.348 149.505   2 
   7   3  -1 478.602 113.377   3 
  -7   3   1 286.710 119.413   2 
  -7   3   1 567.991 149.100   3 
  -6   3   1 44707.2 1194.80   3 
  -6  -3   1 44398.1 1245.80   2 
   6   3  -1 45785.7 1132.46   3 
   6   3  -1 44151.4 1236.39   2 
  -5  -3   1 3927.42 317.555   1 
  -5   3   1 4268.58 287.070   3 
   5   3  -1 3432.43 283.460   2 
   5   3  -1 3488.06 227.424   3 
  -5  -3   1 3552.76 282.828   2 
   4   3  -1 24456.5 765.683   2 
   4   3  -1 24409.5 635.472   3 
  -4   3   1 24024.7 701.282   3 
  -4  -3   1 25021.1 769.870   2 
  -4  -3   1 24142.7 773.786   1 
  -3  -3   1 12114.1 473.213   1 
   3   3  -1 11330.8 456.519   1 
   3   3  -1 11777.1 469.576   2 
   2   3  -1 8978.17 374.892   2 
  -2  -3   1 9117.21 364.328   1 
   2   3  -1 8685.79 358.213   1 
  -1   3   1 1118.21 81.7279   1 
   1   3  -1 1429.43 143.526   1 
   0   3   1 7226.86 254.186   1 
   0  -3  -1 6816.98 250.460   1 
  -1  -3  -1 30332.3 739.490   1 
  -1   3  -1 28045.6 732.495   3 
  -2   3  -1 28425.5 791.956   3 
  -2  -3  -1 29208.0 797.243   1 
   2   3   1 27077.5 767.341   3 
   2  -3   1 27420.1 779.503   3 
   3  -3   1 18807.9 666.744   3 
   3   3   1 18095.9 482.952   2 
   3   3   1 18504.7 649.873   3 
  -3   3  -1 17863.8 646.446   3 
   4   3   1 84347.1 1855.30   3 
  -4   3  -1 82282.3 1871.15   3 
   4  -3   1 84815.2 1887.01   3 
   4   3   1 83824.2 1565.03   2 
  -5   3  -1 656.309 161.305   3 
   5   3   1 867.633 113.060   2 
   5   3   1 960.685 174.445   3 
  -6   3  -1 1107.02 196.164   3 
  -7   3  -1 24270.9 1011.29   3 
  -7   3  -1 22796.9 769.069   2 
  -8   3  -1 42787.7 1460.35   3 
  -8   3  -1 41731.1 1164.69   2 
  -9   3  -1 76.1586 84.2066   2 
  -9   3  -1 365.741 176.112   3 
 -10   3  -1 3296.61 430.158   3 
 -11   3  -1 2157.64 385.076   3 
 -12   3  -1 443.888 197.408   3 
 -11   4   1 3143.20 391.787   2 
 -11   4   1 3209.27 389.298   3 
 -10   4   1 14521.4 812.086   2 
 -10   4   1 14653.2 804.191   3 
  -9   4   1 27065.1 1066.10   3 
  -9   4   1 23828.2 1021.79   2 
  -8   4   1 11689.5 643.195   3 
  -8   4   1 12287.2 679.994   2 
   8   4  -1 11843.2 591.230   3 
   7   4  -1 3639.03 297.170   3 
  -7   4   1 3797.69 329.933   3 
  -6   4   1 23087.7 819.532   3 
   6   4  -1 23720.5 755.249   3 
   6   4  -1 22449.2 839.690   2 
   5   4  -1 919.697 167.680   2 
   5   4  -1 1071.72 139.733   3 
  -5  -4   1 1044.67 180.513   1 
  -5   4   1 1089.47 189.091   3 
   4   4  -1 175.460 72.9245   3 
  -4  -4   1 314.917 113.341   1 
   4   4  -1 427.377 139.704   1 
   4   4  -1 291.857 103.904   2 
   3   4  -1 108244. 2110.00   2 
  -3  -4   1 107281. 2107.84   1 
   3   4  -1 103821. 2088.26   1 
   2   4  -1 12426.0 478.650   1 
  -2  -4   1 13038.3 490.399   1 
  -1   4   1 5496.70 225.558   1 
   1   4  -1 5246.82 282.515   1 
   0   4   1 34756.4 779.292   1 
   0  -4  -1 35986.7 790.510   1 
   1   4   1 127013. 2247.95   1 
  -1  -4  -1 117656. 2193.55   1 
  -2  -4  -1 3799.53 269.780   1 
  -2   4  -1 4227.52 290.303   3 
   3   4   1 3779.41 289.264   3 
  -3   4  -1 4116.03 314.036   3 
   4   4   1 34990.1 1054.69   3 
   4   4   1 34003.7 852.298   2 
  -4   4  -1 36732.6 1086.77   3 
   5   4   1 1411.19 147.224   2 
   5   4   1 1183.65 185.247   3 
  -5   4  -1 979.124 190.998   3 
  -6   4  -1 33832.4 1182.22   3 
   6   4   1 32945.7 899.975   2 
  -7   4  -1 46729.8 1506.02   3 
  -8   4  -1 17115.5 705.372   2 
  -8   4  -1 17777.2 917.432   3 
  -9   4  -1 4547.26 472.967   3 
  -9   4  -1 4063.50 346.123   2 
 -10   4  -1-29.6503 119.354   3 
 -11   4  -1-23.5448 116.040   3 
 -12   4  -1 835.549 259.540   3 
 -11   5   1 2862.59 370.458   3 
 -11   5   1 2876.89 383.247   2 
 -10   5   1 12397.6 769.933   3 
 -10   5   1 11671.2 739.065   2 
  -9   5   1 209.513 129.799   2 
  -9   5   1 557.203 173.132   3 
  -8   5   1 1585.31 245.729   3 
   8   5  -1 920.242 170.257   3 
   7   5  -1 605.117 129.282   3 
  -7   5   1 625.781 156.723   3 
   6   5  -1 844.784 144.684   3 
  -6   5   1 836.113 173.080   3 
   5   5  -1 30074.8 853.059   3 
   5   5  -1 30589.9 980.157   2 
  -5   5   1 29648.9 941.637   3 
   4   5  -1 722.039 167.047   1 
   4   5  -1 701.684 156.165   2 
  -4  -5   1 722.986 153.826   1 
   3   5  -1 1207.22 166.688   1 
  -3  -5   1 935.562 147.150   1 
   3   5  -1 1109.46 174.922   2 
   2   5  -1 303.615 108.381   1 
  -2  -5   1 556.041 111.294   1 
   1   5  -1 1156.93 160.535   1 
  -1   5   1 1301.89 131.896   1 
   0   5   1 299.280 84.9175   1 
   0  -5  -1 377.347 89.6006   1 
   1   5   1 4134.33 264.571   1 
  -1  -5  -1 4536.61 276.161   1 
  -2   5  -1 6754.85 380.737   3 
  -2  -5  -1 7506.22 391.647   1 
  -3   5  -1 74191.0 1723.88   3 
  -3  -5  -1 74828.3 1733.04   1 
  -4   5  -1 614.177 152.338   3 
   4   5   1 322.711 104.613   3 
   4   5   1 497.126 100.106   2 
  -5   5  -1 3554.62 339.727   3 
   5   5   1 3885.33 266.476   2 
   6   5   1 1582.49 174.406   2 
  -6   5  -1 2076.17 285.667   3 
   7   5   1 399.814 100.116   2 
  -7   5  -1 530.729 174.086   3 
  -8   5  -1 13788.3 823.268   3 
  -9   5  -1 8847.05 534.085   2 
  -9   5  -1 9322.83 702.517   3 
 -10   5  -1 1732.66 314.796   3 
 -11   5  -1 3285.59 475.597   3 
 -12   5  -1 570.174 200.565   3 
 -11   6   1 1808.99 317.599   3 
 -11   6   1 2031.46 349.343   2 
 -10   6   1 8209.16 625.392   3 
 -10   6   1 8838.23 643.973   2 
  -9   6   1 4051.36 421.079   3 
  -8   6   1 10805.1 642.841   3 
  -7   6   1 703.257 169.607   3 
   7   6  -1 935.032 159.038   3 
  -6   6   1 3146.08 313.449   3 
   6   6  -1 2554.74 246.640   3 
   5   6  -1 735.547 128.756   3 
  -5   6   1 951.142 182.060   3 
   5   6  -1 698.948 165.501   1 
   5   6  -1 1042.29 172.101   2 
  -4  -6   1 131230. 2707.84   1 
   4   6  -1 130464. 2690.22   1 
   4   6  -1 131274. 2648.69   2 
   3   6  -1 11467.1 540.625   1 
  -3  -6   1 11412.4 543.969   1 
   2   6  -1 16797.4 638.247   1 
  -1   6   1 26178.7 700.019   1 
   1   6  -1 25614.7 797.723   1 
   0   6   1 49387.3 1128.90   1 
   0  -6  -1 50137.4 1135.00   1 
  -1  -6  -1 478.153 108.129   1 
   1   6   1 497.496 110.693   1 
   2   6   1 202286. 3666.02   1 
  -2  -6  -1 199129. 3625.05   1 
  -3  -6  -1 12933.1 599.574   1 
  -3   6  -1 12998.9 609.733   3 
   4   6   1 3466.12 314.488   3 
  -4   6  -1 3805.05 345.519   3 
   5   6   1 90.7401 73.9450   2 
  -5   6  -1-47.0847 105.393   3 
  -6   6  -1 9337.32 612.286   3 
   6   6   1 8619.95 448.577   2 
  -7   6  -1 10922.6 697.371   3 
   7   6   1 11207.8 536.973   2 
  -8   6  -1 12847.5 800.782   3 
  -9   6  -1 2187.87 346.596   3 
 -10   6  -1 112.588 130.594   3 
 -11   6  -1 2515.34 405.409   3 
 -11   7   1 92.6929 114.359   3 
 -11   7   1 75.4190 126.156   2 
 -10   7   1-101.023 138.089   3 
 -10   7   1 154.283 155.140   2 
  -9   7   1 242.048 142.389   3 
  -8   7   1 1275.22 224.605   3 
   7   7  -1 569.491 124.419   3 
  -7   7   1 878.482 205.313   3 
   6   7  -1 21411.1 794.623   3 
  -6   7   1 22495.0 899.676   3 
   5   7  -1 7774.71 532.183   1 
   4   7  -1 294.431 107.112   2 
   4   7  -1 267.842 138.003   1 
   3   7  -1 12126.3 586.292   1 
  -3  -7   1 13000.1 611.122   1 
   2   7  -1 60964.5 1492.10   1 
  -1   7   1 1118.99 148.400   1 
   1   7  -1 600.487 145.673   1 
   0   7   1 71376.6 1538.38   1 
   1   7   1 24343.3 782.199   1 
  -1  -7  -1 25717.2 806.410   1 
   2   7   1 341.561 118.454   1 
  -2  -7  -1 181.442 66.0074   1 
  -3   7  -1 15975.5 697.670   3 
  -3  -7  -1 17513.1 737.269   1 
  -4   7  -1 42652.6 1310.87   3 
   5   7   1 5294.43 356.510   2 
  -5   7  -1 5658.78 459.861   3 
   6   7   1 4462.14 339.620   2 
  -6   7  -1 4353.44 424.993   3 
   7   7   1 1287.58 195.522   2 
  -7   7  -1 1354.43 263.889   3 
  -8   7  -1 20.8725 128.768   3 
  -9   7  -1 851.064 251.819   3 
 -10   7  -1 30.1969 123.920   3 
 -11   7  -1 1323.62 310.201   3 
 -11   8   1 417.452 175.346   2 
 -11   8   1 41.2587 152.954   3 
 -10   8   1-23.4710 108.156   3 
  -9   8   1 2883.66 369.456   3 
  -8   8   1 4844.16 457.697   3 
  -7   8   1 1849.65 295.534   3 
  -6   8   1 5876.57 467.437   3 
   6   8  -1 5586.66 400.009   3 
   5   8  -1 22455.4 974.351   1 
   4   8  -1 35038.3 1172.14   1 
   3   8  -1 30351.1 1026.06   1 
   2   8  -1 102702. 2233.26   1 
  -1   8   1 72835.9 1594.79   1 
   1   8  -1 73504.9 1730.10   1 
   0   8   1 66546.4 1522.31   1 
   1   8   1 40990.8 1131.86   1 
  -1  -8  -1 43558.4 1184.09   1 
   2   8   1 62327.6 1576.72   1 
  -2  -8  -1 64316.6 1596.68   1 
   3   8   1 20525.8 845.245   1 
  -3   8  -1 21502.1 865.293   3 
  -4   8  -1 34161.7 1188.22   3 
  -5   8  -1 7089.43 527.386   3 
   5   8   1 6482.12 418.848   2 
  -6   8  -1 5900.93 497.944   3 
   6   8   1 5419.79 390.759   2 
  -7   8  -1 5193.77 506.525   3 
  -8   8  -1 53.5963 137.642   3 
  -9   8  -1-50.3042 162.079   3 
 -10   8  -1 736.859 240.500   3 
 -11   8  -1 562.001 225.442   3 
 -11   9   1 526.811 192.592   2 
 -11   9   1 508.583 206.151   3 
 -10   9   1 1890.82 326.596   3 
  -9   9   1-136.627 189.609   3 
  -8   9   1 2933.29 381.684   3 
  -7   9   1 286.548 151.385   3 
   6   9  -1 1766.14 297.775   1 
  -6   9   1 1431.23 231.502   3 
   5   9  -1 6826.17 531.783   1 
   4   9  -1 3550.90 360.783   1 
   3   9  -1 23351.7 919.416   1 
   2   9  -1 17680.5 765.113   1 
   1   9  -1-5.78577 90.0803   1 
  -1   9   1-25.2980 80.4764   1 
   0   9   1 26829.7 880.491   1 
  -1  -9  -1 34420.4 1061.11   1 
   1   9   1 32862.0 1027.52   1 
   2   9   1 7971.79 488.864   1 
   3   9   1 4412.75 392.926   1 
  -4   9  -1 6059.55 480.586   3 
  -5   9  -1 699.612 221.621   3 
  -6   9  -1 6297.02 540.591   3 
  -7   9  -1-64.7411 141.980   3 
  -8   9  -1 2120.91 335.275   3 
  -9   9  -1 1650.56 317.268   3 
 -10   9  -1 250.063 157.295   3 
 -11  10   1 268.792 146.569   3 
 -10  10   1 251.385 162.422   3 
  -9  10   1 2907.69 405.922   3 
  -8  10   1 1074.05 241.838   3 
  -7  10   1 60698.2 1875.87   3 
   6  10  -1 180.377 163.200   1 
  -6  10   1 226.515 166.069   3 
   5  10  -1 2580.95 338.621   1 
   4  10  -1 4859.95 436.381   1 
   3  10  -1-11.9197 102.838   1 
  -2  10   1 30126.1 965.789   1 
   2  10  -1 30647.5 1088.15   1 
   1  10  -1 9124.19 541.884   1 
  -1  10   1 8184.74 462.735   1 
   0  10   1 45944.6 1285.94   1 
   1  10   1 394.219 126.149   1 
   2  10   1 7142.27 485.152   1 
   3  10   1 1797.40 275.189   1 
  -4  10  -1 589.158 162.286   3 
  -5  10  -1 75375.6 2118.57   3 
  -6  10  -1-23.3143 124.798   3 
  -7  10  -1 6334.94 585.823   3 
  -8  10  -1 351.113 155.178   3 
  -9  10  -1 210.928 163.600   3 
 -10  10  -1 140.755 207.021   3 
 -11  11   1 1495.67 331.267   3 
 -10  11   1 293.764 133.632   3 
  -9  11   1 731.708 233.702   3 
  -8  11   1 4612.11 507.369   3 
  -7  11   1 2837.11 399.212   3 
   6  11  -1 774.885 234.277   1 
   5  11  -1 5053.57 488.742   1 
   4  11  -1 400.918 170.711   1 
   3  11  -1 397.445 151.857   1 
  -2  11   1 1610.33 216.543   1 
   2  11  -1 1704.40 263.653   1 
  -1  11   1 101.521 105.076   1 
   1  11  -1 230.423 123.941   1 
   0  11  -1 143.768 124.569   1 
   0  11   1 160.621 97.4003   1 
   1  11   1-20.5397 103.793   1 
   2  11   1-4.03019 104.330   1 
   3  11   1 8861.01 612.417   1 
   4  11   1 2263.05 324.604   1 
  -4  11  -1 1972.56 300.393   3 
  -5  11  -1 11094.1 748.317   3 
  -6  11  -1 16978.9 962.450   3 
  -7  11  -1 2166.62 368.566   3 
  -8  11  -1 619.263 240.173   3 
  -9  11  -1 1245.81 316.893   3 
 -10  12   1-129.094 165.127   3 
  -9  12   1 153.022 153.451   3 
  -8  12   1 12596.1 848.382   3 
  -7  12   1 645.589 214.288   3 
   6  12  -1 34229.2 1444.38   1 
   5  12  -1 5490.94 524.424   1 
   4  12  -1 2874.26 383.845   1 
   3  12  -1 2190.03 321.262   1 
   2  12  -1 513.595 159.880   1 
  -2  12   1 758.368 161.826   1 
   1  12  -1 69618.5 1886.39   1 
  -1  12   1 66491.7 1749.36   1 
   0  12  -1 1260.87 227.447   1 
   0  12   1 1067.29 197.172   1 
   1  12   1 529.036 174.919   1 
   2  12   1 3685.71 381.663   1 
   3  12   1 3960.08 434.707   1 
  -4  12  -1 41883.6 1506.03   3 
   4  12   1 41763.9 1506.40   1 
  -5  12  -1 881.433 227.017   3 
  -6  12  -1 16939.6 980.998   3 
  -7  12  -1-45.5223 177.189   3 
  -8  12  -1-154.370 177.265   3 
  -9  12  -1 669.315 228.768   3 
 -10  13   1 97.7758 163.769   3 
  -9  13   1-63.2546 126.991   3 
  -8  13   1 2225.85 371.207   3 
  -7  13   1 4315.57 489.325   3 
   6  13  -1 3556.27 496.398   1 
   5  13  -1 1845.76 317.407   1 
   4  13  -1 34119.6 1348.58   1 
  -3  13   1-61.3743 111.240   1 
   3  13  -1 187.789 134.811   1 
   2  13  -1 3758.20 410.823   1 
  -2  13   1 4057.47 382.307   1 
  -1  13   1-27.9744 116.993   1 
   1  13  -1 182.111 153.471   1 
   0  13   1 6571.75 497.267   1 
   0  13  -1 5672.81 494.330   1 
   1  13   1 628.388 181.931   1 
   2  13   1 58874.1 1762.17   1 
   3  13   1 4383.64 447.932   1 
  -4  13  -1 6482.80 580.333   3 
   4  13   1 5828.40 544.042   1 
  -5  13  -1 8731.30 695.294   3 
  -6  13  -1 1175.90 289.144   3 
  -7  13  -1 64.4457 160.694   3 
  -8  13  -1 572.253 255.227   3 
  -9  14   1-88.2996 131.813   3 
  -8  14   1-107.981 189.776   3 
  -7  14   1 7634.65 659.835   3 
   7  14  -1 6777.41 665.792   1 
   6  14  -1 2828.91 444.158   1 
   5  14  -1 3751.84 467.218   1 
   4  14  -1 10709.8 760.161   1 
  -3  14   1 47204.3 1498.78   1 
   3  14  -1 47877.3 1658.97   1 
   2  14  -1 242.268 130.483   1 
  -2  14   1 506.962 172.960   1 
  -1  14   1 90.8859 100.314   1 
   1  14  -1-50.9467 150.493   1 
   0  14   1 345.330 133.213   1 
   0  14  -1 500.978 183.275   1 
   1  14   1 41770.3 1437.51   1 
  -1  14  -1 41333.0 1464.58   1 
   2  14   1 7409.57 576.938   1 
   3  14   1 2245.05 340.964   1 
   4  14   1 808.088 225.160   1 
  -5  14  -1 11274.2 817.712   3 
  -6  14  -1 137.075 153.214   3 
  -7  14  -1 103.902 185.697   3 
  -8  14  -1-15.3011 150.851   3 
  -8  15   1 191.583 163.141   3 
   7  15  -1 336.304 217.426   1 
  -7  15   1 95.2242 159.271   3 
   6  15  -1 1711.03 365.291   1 
   5  15  -1 2730.08 428.846   1 
   4  15  -1 12283.2 824.829   1 
  -4  15   1 11793.1 721.985   1 
  -3  15   1 2978.45 369.217   1 
   3  15  -1 3139.21 414.017   1 
   2  15  -1 141.778 130.757   1 
  -2  15   1 357.862 156.753   1 
  -1  15   1 87.0569 118.668   1 
   1  15  -1 23.7263 140.914   1 
   0  15  -1 113.981 130.427   1 
   0  15   1 15.6970 142.207   1 
   1  15   1 4898.41 471.783   1 
  -1  15  -1 4964.31 505.978   1 
   2  15   1 16562.3 922.179   1 
   3  15   1 4846.79 509.130   1 
   4  15   1 1515.82 325.365   1 
  -5  15  -1-107.719 145.501   3 
  -6  15  -1 116.506 160.104   3 
  -7  15  -1 3614.05 519.451   3 
   7  16  -1 9.56965 195.077   1 
  -7  16   1 247.880 165.275   3 
   6  16  -1 1152.78 320.756   1 
   5  16  -1 1356.46 302.654   1 
  -4  16   1 200.980 151.313   1 
   4  16  -1-39.2305 165.518   1 
   3  16  -1 2991.40 413.795   1 
  -3  16   1 3335.90 399.944   1 
   2  16  -1 1494.63 282.834   1 
  -2  16   1 1109.46 231.712   1 
   1  16  -1 2598.88 378.742   1 
  -1  16   1 2544.22 352.863   1 
   0  16   1 2965.45 377.018   1 
   0  16  -1 3041.37 411.314   1 
   1  16   1 1503.64 301.163   1 
  -1  16  -1 1243.70 275.596   1 
   2  16   1 1395.73 290.505   1 
  -2  16  -1 995.820 248.922   1 
   3  16   1 2183.67 354.032   1 
   4  16   1 1184.91 297.812   1 
  -5  16  -1-17.3234 121.659   3 
  -6  16  -1 111.974 134.823   3 
   6  17  -1 4259.40 585.645   1 
  -5  17   1 552.080 191.074   1 
   5  17  -1 936.254 301.894   1 
  -4  17   1-68.5524 140.835   1 
   4  17  -1-81.5029 173.006   1 
   3  17  -1 1852.47 366.537   1 
  -3  17   1 1338.36 266.624   1 
   2  17  -1 3886.11 490.370   1 
  -2  17   1 3708.61 431.073   1 
   1  17  -1-12.1264 171.940   1 
  -1  17   1-109.220 163.612   1 
   0  17   1 3483.73 429.053   1 
   0  17  -1 3800.78 463.677   1 
   1  17   1 841.795 235.762   1 
  -1  17  -1 634.471 203.101   1 
   2  17   1-90.7940 145.117   1 
  -2  17  -1-78.3831 151.718   1 
   3  17   1 742.864 256.503   1 
   4  17   1 5213.79 588.870   1 
  -5  17  -1 254.502 173.644   3 
  -5  18   1 862.910 257.391   1 
   5  18  -1 982.490 307.500   1 
   4  18  -1 365.435 210.104   1 
  -4  18   1 618.675 232.677   1 
   3  18  -1 6495.61 640.104   1 
  -3  18   1 6158.28 574.512   1 
   2  18  -1 1060.35 269.653   1 
  -2  18   1 1399.52 268.976   1 
   1  18  -1-111.056 207.253   1 
  -1  18   1 156.739 117.848   1 
   0  18  -1 373.412 208.940   1 
   0  18   1 523.364 183.074   1 
  -1  18  -1 7157.89 660.721   1 
   1  18   1 7049.58 632.211   1 
  -2  18  -1 313.793 163.370   1 
   2  18   1-60.5253 177.700   1 
  -3  18  -1 1195.02 292.778   1 
   3  18   1 1154.45 298.941   1 
   4  18   1 673.453 248.218   1 
  -4  19   1 564.651 197.451   1 
  -3  19   1 693.344 221.118   1 
   3  19  -1 864.265 258.254   1 
   2  19  -1 848.162 283.135   1 
  -2  19   1 425.127 179.131   1 
  -1  19   1-36.4333 123.859   1 
   1  19  -1-166.571 165.712   1 
   0  19  -1 291.894 183.492   1 
   0  19   1 467.268 230.113   1 
  -1  19  -1 974.941 287.499   1 
   1  19   1 968.166 260.203   1 
  -2  19  -1 2419.52 412.487   1 
   2  19   1 2192.59 383.379   1 
   3  19   1 1573.52 342.572   1 
  -3  19  -1 1063.36 305.802   1 
   4  19   1 3636.42 521.457   1 
  -4  19  -1 3657.58 504.199   1 
  -3  20   1 402.059 190.677   1 
  -2  20   1 1017.12 254.429   1 
   1  20  -1 377.575 205.066   1 
  -1  20   1 279.958 161.969   1 
   0  20  -1 2519.42 416.719   1 
   0  20   1 2919.94 435.483   1 
   1  20   1 720.310 254.475   1 
  -1  20  -1 787.112 260.464   1 
   2  20   1-52.6276 157.052   1 
  -2  20  -1 594.756 246.067   1 
  -3  20  -1 4932.59 590.911   1 
  -3  21   1 5685.73 603.854   1 
  -2  21   1 101.747 129.752   1 
  -1  21   1 43.2815 141.223   1 
   0  21   1 1025.58 264.851   1 
   1  21   1 7287.00 714.140   1 
 -11   0   2 45.0694 120.717   2 
 -10   0   2 11500.8 741.350   2 
  -9   0   2 1751.73 211.637   3 
  -9   0   2 2080.62 294.669   2 
  -8   0   2 2084.38 209.516   3 
  -8   0   2 2117.23 293.101   2 
  -7   0   2 18781.3 611.549   3 
  -7   0   2 20300.8 789.076   1 
  -7   0   2 19231.8 837.373   2 
  -6   0   2 368.936 136.037   2 
  -6   0   2 454.411 80.5406   3 
  -5   0   2 7471.06 446.167   2 
  -5   0   2 8614.57 392.870   1 
  -5   0   2 7904.60 275.723   3 
  -4   0   2 45734.4 1199.23   2 
  -4   0   2 45913.5 1004.25   1 
  -4   0   2 46481.8 833.901   3 
   3   0  -2 15140.1 414.839   1 
  -3   0   2 15405.5 584.633   2 
  -3   0   2 15285.9 414.434   1 
   1   0  -2 9050.92 299.812   3 
   1   0  -2 9193.90 356.788   2 
   0   0   2 492981. 7730.29   3 
   0   0  -2 491514. 7736.67   3 
   0   0  -2 494769. 7637.90   2 
   0   0   2 491619. 7638.50   2 
   1   0   2 9748.73 266.067   2 
  -1   0  -2 10715.2 432.291   3 
   1   0   2 9901.94 414.719   3 
  -2   0  -2 1720.31 199.750   3 
   2   0   2 1986.15 206.054   3 
   3   0   2 85607.4 1874.48   3 
  -3   0  -2 79982.5 1819.71   3 
   4   0   2 680.428 150.744   3 
  -4   0  -2 566.870 154.581   3 
  -5   0  -2 1017.78 201.052   3 
  -6   0  -2 71099.0 1913.89   3 
  -7   0  -2 1570.29 269.354   3 
  -8   0  -2 84.4512 157.713   3 
  -9   0  -2 87.1698 136.634   3 
 -10   0  -2 7791.60 685.772   3 
 -11   0  -2-188.560 216.859   3 
 -12   1   2 2457.68 382.357   2 
 -11   1   2-2.05251 140.388   2 
 -11  -1   2 251.783 152.964   2 
 -10   1   2 13890.9 821.588   2 
 -10   1   2 16401.1 729.501   3 
 -10  -1   2 16166.8 880.256   2 
  -9   1   2 5213.08 474.154   2 
  -9  -1   2 4843.09 457.211   2 
  -9   1   2 4878.46 355.405   3 
  -8   1   2 6130.32 374.593   3 
  -8   1   2 5304.50 457.587   2 
  -8  -1   2 6222.21 484.442   2 
  -7   1   2 7462.26 372.263   3 
  -7   1   2 8008.18 478.719   1 
  -7  -1   2 7926.33 353.945   3 
  -7   1   2 7614.19 509.320   2 
  -7  -1   2 7206.19 505.971   2 
  -7  -1   2 7713.50 476.431   1 
  -6   1   2 888.263 142.794   1 
  -6  -1   2 868.209 138.369   1 
  -6   1   2 913.338 115.920   3 
  -6  -1   2 1006.66 105.134   3 
  -6   1   2 802.462 169.626   2 
  -6  -1   2 960.415 165.286   2 
  -5  -1   2 10717.7 463.560   1 
  -5   1   2 11062.1 447.439   1 
  -5   1   2 10065.0 350.450   3 
  -5   1   2 9493.22 510.935   2 
  -5  -1   2 9966.99 520.264   2 
  -4   1   2 8886.48 286.082   3 
  -4  -1   2 9474.09 387.198   1 
   4   1  -2 9215.27 467.343   2 
  -4   1   2 9093.33 466.720   2 
  -4  -1   2 8963.62 469.134   2 
  -4   1   2 8953.91 332.581   1 
  -3   1   2 372.969 128.720   2 
   3   1  -2 202.406 79.5004   1 
  -3   1   2 287.126 50.4181   1 
  -3  -1   2 275.595 114.674   2 
  -3  -1   2 500.694 95.0916   1 
   3   1  -2 310.850 96.9541   2 
   2   1  -2 66651.9 1234.76   1 
  -2   1   2 63929.6 1385.03   2 
   2   1  -2 67419.7 1401.81   2 
  -2  -1   2 66899.8 1418.30   2 
  -1  -1   2 303238. 4769.73   3 
  -1  -1   2 291913. 4901.64   2 
  -1   1   2 306761. 4810.89   3 
   1   1  -2 304543. 4908.40   2 
   1   1  -2 305686. 4762.92   3 
   0   1  -2 11951.3 413.958   3 
   0  -1   2 10625.2 354.897   2 
   0   1   2 10577.2 397.364   3 
   0   1  -2 11585.2 368.465   2 
   0  -1   2 10811.5 389.051   3 
  -1  -1  -2 42376.7 1036.26   3 
   1   1   2 43619.5 1036.73   3 
  -1   1  -2 42619.0 1031.93   3 
   1  -1   2 43859.0 1034.54   3 
   1   1   2 43387.7 803.551   2 
  -1   1  -2 43874.7 829.291   2 
   2  -1   2 6999.42 380.575   3 
  -2   1  -2 6894.06 382.435   3 
  -2   1  -2 6552.21 192.413   2 
   2   1   2 7382.64 389.701   3 
  -2  -1  -2 6738.16 382.636   3 
   3  -1   2 35689.6 1055.96   3 
   3   1   2 36907.1 1073.62   3 
  -3   1  -2 35180.9 1040.48   3 
  -3  -1  -2 34391.5 1031.02   3 
  -4   1  -2 16038.9 694.939   3 
  -4  -1  -2 16939.8 719.882   3 
   4   1   2 17723.6 737.530   3 
   4  -1   2 16587.5 717.077   3 
  -4   1  -2 15463.8 346.932   2 
  -5  -1  -2-22.2156 98.1534   3 
  -5   1  -2 32.0224 27.8098   2 
  -5   1  -2 43.2449 98.6101   3 
  -6  -1  -2 19078.0 875.262   3 
  -6   1  -2 18451.7 860.288   3 
  -6   1  -2 18774.1 481.455   2 
  -7  -1  -2-0.28812 118.755   3 
  -7   1  -2 25.9664 30.2344   2 
  -8  -1  -2 24254.6 1114.55   3 
  -8   1  -2 23724.9 1111.40   3 
  -9   1  -2-71.6183 134.417   3 
  -9  -1  -2 33.4068 128.880   3 
 -10   1  -2 191.628 159.523   3 
 -10  -1  -2 68.1886 118.967   3 
 -11   1  -2 13019.8 940.443   3 
 -12   2   2 721.494 223.791   2 
 -11  -2   2 4414.13 481.061   2 
 -11   2   2 3356.20 420.103   2 
 -10   2   2 2927.70 380.493   2 
 -10  -2   2 2460.12 325.492   2 
 -10   2   2 2831.56 304.314   3 
  -9   2   2 5267.35 485.431   2 
  -9  -2   2 5548.07 489.312   2 
  -9   2   2 6008.65 410.504   3 
  -8   2   2 273.366 126.941   2 
  -8   2   2 372.101 107.307   3 
  -8  -2   2 478.368 156.035   2 
   8   2  -2 448.421 109.095   3 
  -7  -2   2 14823.0 727.568   2 
   7   2  -2 15361.6 522.539   3 
  -7   2   2 16480.1 606.217   3 
  -7   2   2 14620.1 729.408   2 
  -6   2   2 4698.18 282.261   3 
  -6  -2   2 4946.96 385.464   2 
  -6  -2   2 4666.29 349.094   1 
   6   2  -2 4649.28 230.700   3 
  -6   2   2 4812.62 392.654   2 
   5   2  -2 104230. 1783.40   3 
  -5   2   2 104923. 1947.46   3 
  -5   2   2 104449. 2264.09   2 
  -5  -2   2 106320. 2138.26   1 
   5   2  -2 106621. 2265.84   2 
  -5  -2   2 106951. 2263.46   2 
   4   2  -2 50.1578 77.4509   1 
  -4  -2   2-10.0402 52.3181   1 
   4   2  -2-96.2061 100.761   2 
  -4  -2   2 67.0882 89.2294   2 
  -3   2   2 142308. 2237.16   1 
  -3  -2   2 139506. 2484.10   1 
   3   2  -2 138862. 2643.43   2 
  -3  -2   2 138137. 2642.67   2 
   3   2  -2 138212. 2480.16   1 
   2   2  -2 65934.8 1119.65   3 
  -2  -2   2 64468.7 1415.31   2 
   2   2  -2 66277.6 1300.41   1 
   2   2  -2 66345.5 1414.26   2 
  -1  -2   2 460437. 7300.45   3 
   1   2  -2 470612. 7315.06   3 
   1   2  -2 480942. 7467.97   2 
  -1  -2   2 480641. 7471.86   2 
   0  -2   2 3176.34 220.573   3 
   0   2  -2 3708.78 257.728   2 
   1   2   2 241186. 4159.30   3 
  -1   2  -2 248576. 4166.82   3 
   1  -2   2 244461. 4144.97   3 
  -2   2  -2 14365.6 583.172   3 
   2  -2   2 14683.5 577.883   3 
   2   2   2 14621.6 580.799   3 
  -2  -2  -2 14627.0 580.289   3 
   3  -2   2 132472. 2648.14   3 
   3   2   2 130409. 2623.69   3 
  -3   2  -2 129779. 2639.34   3 
  -3  -2  -2 132823. 2635.36   3 
   4   2   2 332.376 122.750   3 
  -4  -2  -2 440.078 154.050   3 
  -4   2  -2 190.568 112.970   3 
  -5   2  -2 8623.82 546.688   3 
  -5  -2  -2 9273.05 569.561   3 
  -6   2  -2 11287.6 667.968   3 
  -6  -2  -2 10892.8 660.171   3 
  -6   2  -2 11147.7 382.164   2 
  -7  -2  -2 313.686 176.368   3 
  -7   2  -2 336.812 149.648   3 
  -7   2  -2 290.428 74.3819   2 
  -8  -2  -2 8657.59 643.049   3 
  -8   2  -2 9003.39 663.396   3 
  -9   2  -2 10772.0 779.382   3 
 -10   2  -2 1526.35 334.300   3 
 -11   2  -2 238.488 179.983   3 
 -12   3   2 196.286 156.205   2 
 -11  -3   2 9362.89 698.837   2 
 -11   3   2 9247.67 701.296   2 
 -10   3   2 8744.19 659.674   2 
 -10  -3   2 8555.91 638.022   2 
 -10   3   2 9469.27 568.578   3 
  -9  -3   2-51.2386 163.861   2 
  -9   3   2 147.353 125.678   3 
  -9   3   2-39.9697 140.345   2 
  -8   3   2 512.191 173.100   2 
   8   3  -2 665.930 117.867   3 
  -8   3   2 762.731 156.462   3 
  -8  -3   2 774.517 186.232   2 
  -7   3   2 17063.6 645.965   3 
   7   3  -2 15893.1 539.679   3 
  -7  -3   2 15668.4 766.277   2 
  -7   3   2 17698.7 811.272   2 
   6   3  -2 11236.0 391.551   3 
  -6   3   2 11153.4 476.703   3 
  -6  -3   2 11727.2 614.579   2 
  -6  -3   2 11235.6 567.632   1 
  -5  -3   2 7213.19 454.942   2 
   5   3  -2 7457.85 266.713   3 
  -5   3   2 7322.40 347.298   3 
  -5  -3   2 7829.40 435.031   1 
   5   3  -2 7319.10 454.319   2 
   4   3  -2 972.346 76.4246   3 
   4   3  -2 826.572 146.287   2 
  -4  -3   2 597.922 145.156   2 
  -4  -3   2 936.200 135.514   1 
   4   3  -2 1109.79 157.771   1 
  -3  -3   2 14602.8 519.329   1 
   3   3  -2 14379.6 575.211   2 
  -3  -3   2 14641.0 587.425   2 
   3   3  -2 13831.9 507.661   1 
  -2  -3   2 2703.73 221.686   2 
   2   3  -2 3298.20 226.341   1 
   2   3  -2 3025.12 236.074   2 
   1  -3  -2 4522.37 167.352   1 
   1   3  -2 4496.01 218.808   3 
   1   3  -2 4569.55 271.002   2 
   0   3  -2 9590.92 387.102   3 
   0  -3   2 9331.82 378.225   3 
  -1   3  -2 2688.79 226.900   3 
   1  -3   2 2694.32 224.291   3 
   1   3   2 2614.13 218.104   3 
   2   3   2 4226.90 308.865   3 
  -2   3  -2 3984.76 300.738   3 
   2  -3   2 4247.99 307.366   3 
   3  -3   2 26328.2 895.205   3 
   3   3   2 24997.6 875.472   3 
  -3   3  -2 27141.6 912.843   3 
  -4   3  -2 13370.7 655.189   3 
   4   3   2 13310.8 346.079   2 
  -5   3  -2 287.875 136.251   3 
  -6   3  -2 49965.0 1571.53   3 
  -7   3  -2 22879.2 675.768   2 
  -7   3  -2 23987.5 1063.02   3 
  -8   3  -2 121.828 192.051   3 
  -9   3  -2 1334.94 277.083   3 
 -10   3  -2-160.390 183.741   3 
 -11   3  -2 267.707 189.965   3 
 -12   4   2 380.212 196.583   2 
 -11   4   2 1808.14 325.749   2 
 -10   4   2 4957.85 420.094   3 
 -10   4   2 4244.82 462.039   2 
  -9   4   2 1272.42 258.361   2 
  -9   4   2 1320.76 206.322   3 
  -9  -4   2 821.222 207.646   2 
  -8   4   2-4.68605 130.629   2 
  -8   4   2 88.2941 91.2325   3 
   8   4  -2-5.59994 49.2987   3 
  -8  -4   2-208.803 132.055   2 
  -7  -4   2 30047.6 1095.33   2 
   7   4  -2 28655.7 797.669   3 
  -7   4   2 28870.7 927.795   3 
  -6   4   2 4322.52 307.943   3 
  -6  -4   2 3801.41 350.521   2 
   6   4  -2 3611.36 224.975   3 
   5   4  -2 8132.55 471.778   1 
  -5  -4   2 7702.50 480.640   2 
   5   4  -2 7358.33 468.589   2 
  -5  -4   2 8200.28 463.854   1 
   5   4  -2 7710.33 299.406   3 
   4   4  -2 47.4489 60.4943   1 
   4   4  -2 40.9306 79.2563   2 
  -4  -4   2-36.9825 96.5042   2 
  -4  -4   2 80.6983 91.8153   1 
   3   4  -2 44554.7 1179.13   2 
   3   4  -2 44146.1 1114.08   1 
   2   4  -2 21802.0 709.744   2 
   2   4  -2 20279.7 651.167   1 
  -2   4   2 20397.6 432.243   1 
   1   4  -2 29869.9 741.382   3 
   1  -4  -2 29953.2 640.460   1 
   1   4  -2 30336.5 837.350   2 
   0  -4  -2 12932.4 423.064   1 
   0   4  -2 13073.9 483.475   3 
  -1  -4  -2 61167.9 1333.88   1 
  -1   4  -2 57739.4 1365.77   3 
   2   4   2 64901.4 1524.11   3 
   2  -4   2 60843.1 1478.05   3 
  -2   4  -2 61644.8 1491.06   3 
  -3   4  -2 180862. 3452.90   3 
   3  -4   2 178062. 3447.82   3 
   3   4   2 182403. 3458.02   3 
  -4   4  -2 9480.85 556.481   3 
   4   4   2 9138.54 321.359   2 
   5   4   2 15282.7 446.579   2 
  -5   4  -2 15280.3 768.034   3 
  -6   4  -2 316.161 191.405   3 
  -7   4  -2 12738.5 783.092   3 
  -8   4  -2 77.2522 137.510   3 
  -9   4  -2 1541.59 317.555   3 
 -10   4  -2 4050.25 511.334   3 
 -11   4  -2 545.924 225.188   3 
 -12   5   2 1590.32 322.623   2 
 -11   5   2 5275.06 549.025   2 
 -10   5   2 2347.49 303.500   3 
 -10   5   2 1627.39 284.852   2 
  -9   5   2 7781.26 526.045   3 
  -9   5   2 6410.57 552.870   2 
   8   5  -2 9436.66 456.278   3 
  -8   5   2 9628.03 551.177   3 
  -7   5   2 4161.81 336.190   3 
   7   5  -2 3714.43 260.025   3 
   6   5  -2 34902.3 873.181   3 
  -6   5   2 35427.9 1037.67   3 
   5   5  -2 24962.3 664.776   3 
   5   5  -2 26644.0 933.121   1 
  -5  -5   2 24003.1 883.736   1 
   4   5  -2 2185.45 232.360   1 
   4   5  -2 1863.78 233.571   2 
  -4  -5   2 2141.98 233.562   1 
   3   5  -2 23187.8 768.684   1 
   3   5  -2 22876.9 809.086   2 
   2   5  -2 6994.66 394.431   2 
   2   5  -2 7345.89 388.631   1 
  -2   5   2 6803.34 245.287   1 
   1  -5  -2 59424.0 1160.12   1 
  -1   5   2 59416.4 1165.21   1 
   0   5  -2 4323.77 279.440   3 
   0  -5  -2 4698.37 264.138   1 
  -1   5  -2 44789.5 1163.79   3 
  -1  -5  -2 45812.2 1110.15   1 
  -2  -5  -2 37153.8 1055.55   1 
  -2   5  -2 33472.7 1039.48   3 
   3   5   2 13123.7 631.144   3 
  -3  -5  -2 13924.4 652.634   1 
  -3   5  -2 12575.6 617.550   3 
  -4   5  -2 14552.9 721.455   3 
  -5   5  -2 11479.3 670.295   3 
   5   5   2 10320.5 394.666   2 
  -6   5  -2 3518.33 395.710   3 
   6   5   2 3778.35 234.668   2 
  -7   5  -2 9651.72 690.506   3 
  -8   5  -2 12501.6 824.166   3 
  -9   5  -2 4729.05 528.050   3 
 -10   5  -2 1734.03 339.926   3 
 -11   5  -2 141.461 160.105   3 
 -12   6   2 719.443 242.454   2 
 -11   6   2 3.87800 123.080   2 
 -10   6   2 1531.50 316.322   2 
 -10   6   2 1825.17 276.750   3 
  -9   6   2 31.8813 133.929   3 
  -9   6   2-33.8732 155.335   2 
  -8   6   2-77.0684 119.038   3 
   7   6  -2 476.456 104.886   3 
  -7   6   2 747.832 164.260   3 
   6   6  -2 60.5540 44.4378   3 
   6   6  -2 80.6200 106.999   1 
  -6   6   2 87.3936 97.6903   3 
   5   6  -2 14215.3 680.970   1 
  -4  -6   2 2633.62 273.311   1 
   4   6  -2 2607.00 260.926   1 
   3   6  -2 6387.57 400.770   1 
   3   6  -2 7027.76 433.815   2 
   2   6  -2 18287.7 686.301   1 
  -2   6   2 17540.2 496.092   1 
  -1   6   2 8544.79 341.870   1 
   0   6   2 13094.2 503.159   1 
   0  -6  -2 12688.0 477.353   1 
  -1   6  -2 18625.2 705.607   3 
  -1  -6  -2 19625.8 668.998   1 
  -2   6  -2 8970.27 505.051   3 
  -2  -6  -2 8424.88 460.963   1 
  -3   6  -2 796.814 187.367   3 
  -4   6  -2 2357.12 305.037   3 
   5   6   2 1095.96 139.134   2 
  -5   6  -2 784.240 161.349   3 
  -6   6  -2 13541.8 793.048   3 
   6   6   2 13155.7 502.490   2 
  -7   6  -2 173.395 178.421   3 
  -8   6  -2 2599.68 399.887   3 
  -9   6  -2 129.691 131.619   3 
 -10   6  -2-27.1611 116.245   3 
 -11   7   2 8266.00 696.267   2 
 -10   7   2 1063.28 264.437   2 
 -10   7   2 963.024 235.534   3 
  -9   7   2 1063.85 194.768   3 
  -8   7   2 1029.90 220.094   3 
   7   7  -2 173.947 76.0045   3 
  -7   7   2 162.788 95.3355   3 
   6   7  -2 9802.12 460.112   3 
   6   7  -2 11081.2 662.560   1 
   5   7  -2 334.378 119.364   1 
   4   7  -2 7426.20 476.147   1 
   3   7  -2 1458.58 212.114   1 
   2   7  -2 3019.59 285.700   1 
  -2   7   2 3335.49 218.272   1 
  -1   7   2 220.323 81.7660   1 
   0   7   2 63.8152 77.4200   1 
   0  -7  -2 55.2001 69.2124   1 
   1   7   2 827.307 147.949   1 
  -1  -7  -2 839.794 143.813   1 
  -1   7  -2 755.182 158.007   3 
  -2  -7  -2 34548.6 1059.83   1 
  -2   7  -2 33655.2 1091.87   3 
  -3   7  -2 1287.64 214.949   3 
  -4   7  -2 829.876 186.735   3 
   5   7   2 5689.13 342.032   2 
  -5   7  -2 5186.59 472.591   3 
   6   7   2 1539.08 179.161   2 
  -6   7  -2 1481.80 277.501   3 
  -7   7  -2 34608.3 1421.81   3 
  -8   7  -2 754.064 238.696   3 
  -9   7  -2 5372.93 594.240   3 
 -10   7  -2 3859.21 521.799   3 
 -11   8   2 4105.58 507.919   2 
 -10   8   2 2446.93 356.487   3 
  -9   8   2 6.09207 116.218   3 
  -8   8   2 256.076 148.410   3 
   7   8  -2 562.502 130.507   3 
  -7   8   2 1157.77 218.593   3 
   6   8  -2 1470.14 259.548   1 
   5   8  -2 4829.91 417.205   1 
   4   8  -2 1949.41 262.240   1 
  -3   8   2 46023.8 1090.16   1 
   3   8  -2 48609.2 1374.05   1 
   2   8  -2-6.38711 102.189   1 
  -2   8   2 75.3902 67.1489   1 
  -1   8   2 108950. 2125.14   1 
   0   8   2 8411.77 424.403   1 
   0  -8  -2 7830.97 415.480   1 
   1   8   2 21056.9 775.175   1 
  -1  -8  -2 20308.4 754.059   1 
  -2   8  -2 269.409 143.291   3 
  -2  -8  -2 495.881 148.492   1 
  -3   8  -2 229.697 162.212   3 
  -4   8  -2 27.8406 106.841   3 
  -5   8  -2 4284.79 427.703   3 
   6   8   2 116.361 65.9169   2 
  -6   8  -2-107.059 148.015   3 
  -7   8  -2 20577.8 1073.69   3 
  -8   8  -2 164.148 144.318   3 
  -9   8  -2 264.634 198.173   3 
 -10   8  -2 3992.46 528.429   3 
 -11   9   2 915.330 255.526   2 
 -10   9   2 5092.09 509.218   3 
  -9   9   2 880.036 213.727   3 
  -8   9   2 1711.58 274.714   3 
  -7   9   2 19568.9 882.126   3 
   7   9  -2 18459.4 963.100   1 
   6   9  -2 4903.52 463.139   1 
   5   9  -2-2.08908 144.399   1 
   4   9  -2 3202.79 349.196   1 
  -3   9   2 9522.29 441.020   1 
   3   9  -2 9616.47 580.446   1 
  -2   9   2 1560.03 175.107   1 
   2   9  -2 1575.06 232.477   1 
  -1   9   2 2705.31 242.178   1 
   0   9   2 1153.83 171.467   1 
   0  -9  -2 1508.29 199.330   1 
   1   9   2 169.424 114.863   1 
  -1  -9  -2 173.100 106.588   1 
  -2   9  -2 16263.7 762.805   3 
  -3   9  -2 29428.9 1131.55   3 
  -4   9  -2 5361.85 478.220   3 
  -5   9  -2 1650.33 289.870   3 
  -6   9  -2 4285.63 465.467   3 
  -7   9  -2 150.731 181.765   3 
  -8   9  -2 1617.80 333.186   3 
  -9   9  -2 471.756 190.686   3 
 -10  10   2 565.977 200.805   3 
  -9  10   2 202.691 160.046   3 
  -8  10   2 18966.6 961.324   3 
  -7  10   2 9454.41 654.157   3 
   7  10  -2 10081.0 726.514   1 
   6  10  -2 3105.93 387.670   1 
   5  10  -2 14258.6 785.684   1 
   4  10  -2 3593.58 382.532   1 
  -3  10   2 24813.8 811.309   1 
   3  10  -2 23800.3 986.358   1 
   2  10  -2 40.1361 93.6186   1 
  -2  10   2 132.376 82.6588   1 
   1  10  -2 60595.5 1683.62   1 
  -1  10   2 63069.9 1512.86   1 
   0  10   2 2282.48 264.976   1 
   1  10   2 28491.4 1004.20   1 
   2  10   2 5882.98 455.293   1 
  -2  10  -2 6957.39 521.306   3 
  -3  10  -2 757.126 182.693   3 
  -4  10  -2 67425.0 1979.99   3 
  -5  10  -2 1276.85 274.596   3 
  -6  10  -2 2892.09 389.230   3 
  -7  10  -2 14393.9 927.647   3 
  -8  10  -2 2690.73 445.906   3 
  -9  10  -2 1670.61 368.569   3 
 -10  11   2 4192.68 491.402   3 
  -9  11   2 4592.99 495.814   3 
  -8  11   2 21331.9 1060.42   3 
   7  11  -2 6425.13 608.997   1 
  -7  11   2 7239.97 581.727   3 
   6  11  -2 21430.4 1066.17   1 
   5  11  -2 70.7928 120.054   1 
  -4  11   2 1109.69 172.458   1 
   4  11  -2 1216.05 236.513   1 
  -3  11   2 8634.43 475.734   1 
   3  11  -2 9104.41 609.206   1 
  -2  11   2 1450.42 204.820   1 
   2  11  -2 1585.09 267.162   1 
   1  11  -2 4417.94 418.230   1 
  -1  11   2 5341.39 382.507   1 
   0  11   2 5705.49 410.274   1 
   1  11   2 3102.40 327.851   1 
  -2  11  -2 23110.0 1012.51   3 
   2  11   2 24753.6 1009.31   1 
  -3  11  -2 617.114 204.475   3 
  -4  11  -2 32353.7 1324.01   3 
  -5  11  -2 20044.9 1057.36   3 
  -6  11  -2 1828.00 340.479   3 
  -7  11  -2 185.908 173.092   3 
  -8  11  -2-5.49947 157.885   3 
 -10  12   2 797.565 226.130   3 
  -9  12   2 559.769 235.328   3 
  -8  12   2 21981.8 1110.40   3 
   7  12  -2 1095.48 279.424   1 
   6  12  -2 21529.2 1103.77   1 
   5  12  -2 385.252 175.895   1 
  -4  12   2 43465.5 1266.47   1 
   4  12  -2 44767.3 1545.96   1 
  -3  12   2 5873.74 409.672   1 
   3  12  -2 6387.83 533.637   1 
  -2  12   2 17172.7 736.776   1 
   2  12  -2 18654.3 907.353   1 
   1  12  -2 25058.8 1063.58   1 
  -1  12   2 23729.0 900.741   1 
   0  12   2 32686.9 1113.67   1 
   1  12   2 5847.43 465.741   1 
   2  12   2 64741.7 1857.70   1 
  -3  12  -2 3047.39 382.713   3 
  -4  12  -2 75424.4 2233.67   3 
  -5  12  -2 884.131 256.010   3 
  -6  12  -2 224.187 165.747   3 
  -7  12  -2 6166.27 633.557   3 
  -8  12  -2 10701.3 868.038   3 
 -10  13   2 531.576 220.444   3 
  -9  13   2 449.349 176.677   3 
  -8  13   2 199.270 151.142   3 
   7  13  -2 17142.9 1084.29   1 
   6  13  -2 156.682 159.033   1 
   5  13  -2 448.769 213.749   1 
   4  13  -2 20646.6 1039.28   1 
  -4  13   2 20735.3 847.542   1 
   3  13  -2 758.366 215.945   1 
  -3  13   2 668.263 161.040   1 
   2  13  -2 103.867 146.234   1 
  -2  13   2-3.00740 89.6500   1 
  -1  13   2 697.736 170.760   1 
   1  13  -2 670.249 210.730   1 
   0  13   2 12100.6 666.157   1 
   0  13  -2 12118.4 750.662   1 
   1  13   2 11891.8 692.005   1 
   2  13   2 97.4104 131.783   1 
  -3  13  -2 6594.28 570.698   3 
  -4  13  -2 22.9682 134.436   3 
  -5  13  -2 16.7310 166.715   3 
  -6  13  -2-167.940 128.662   3 
  -7  13  -2 3929.51 528.047   3 
 -10  14   2 560.795 236.319   3 
  -9  14   2 942.565 275.614   3 
  -8  14   2-10.4281 135.318   3 
   7  14  -2 1861.39 396.874   1 
   6  14  -2-140.813 197.264   1 
   5  14  -2 8962.44 704.437   1 
  -5  14   2 10017.9 600.120   1 
   4  14  -2 9028.30 703.178   1 
  -4  14   2 8180.60 540.799   1 
   3  14  -2 33605.5 1380.59   1 
  -3  14   2 34367.7 1175.39   1 
  -2  14   2 16427.0 785.981   1 
   2  14  -2 16799.9 925.379   1 
  -1  14   2 51114.0 1553.74   1 
   1  14  -2 53380.7 1754.92   1 
   0  14   2 31645.1 1186.49   1 
   0  14  -2 34049.8 1349.27   1 
   1  14   2 11901.4 718.507   1 
   2  14   2 1790.49 315.989   1 
  -3  14  -2 6644.15 601.329   3 
   3  14   2 7818.23 628.145   1 
  -4  14  -2 107.622 119.131   3 
  -5  14  -2 445.303 213.590   3 
  -6  14  -2 1462.24 358.185   3 
  -7  14  -2-91.5680 163.268   3 
  -9  15   2 1340.54 342.633   3 
  -8  15   2 590.503 194.920   3 
   7  15  -2 30.3240 157.241   1 
   6  15  -2 23.6097 174.861   1 
  -5  15   2 8956.67 596.732   1 
   5  15  -2 10458.2 796.539   1 
   4  15  -2 83.0537 162.378   1 
  -4  15   2 151.956 133.212   1 
   3  15  -2 4737.72 525.035   1 
  -3  15   2 3942.13 390.371   1 
   2  15  -2 1869.54 337.585   1 
  -2  15   2 1692.60 262.406   1 
  -1  15   2 3787.88 399.977   1 
   1  15  -2 3872.04 454.882   1 
   0  15   2 10.5407 102.982   1 
   0  15  -2 255.151 160.575   1 
   1  15   2 10516.3 699.108   1 
   2  15   2 2619.64 393.792   1 
   3  15   2 72.9132 114.254   1 
  -3  15  -2-49.9990 132.346   3 
  -4  15  -2 506.653 225.922   3 
  -5  15  -2 5276.17 612.706   3 
  -6  15  -2-39.9998 142.703   3 
  -8  16   2 2187.32 388.587   3 
   7  16  -2 483.389 259.885   1 
   6  16  -2 1297.63 335.619   1 
   5  16  -2 294.851 180.873   1 
  -5  16   2 411.345 174.214   1 
   4  16  -2 8672.63 735.434   1 
  -4  16   2 8328.30 597.435   1 
  -3  16   2 196.678 97.1519   1 
   3  16  -2 21.7581 147.653   1 
  -2  16   2 16909.0 870.646   1 
   2  16  -2 17473.4 1013.86   1 
  -1  16   2-12.7353 118.210   1 
   1  16  -2 99.4378 151.998   1 
   0  16   2 14566.5 829.167   1 
   0  16  -2 14617.3 913.944   1 
  -1  16  -2 78.8490 171.404   1 
   1  16   2 138.824 157.017   1 
   2  16   2 1189.29 266.855   1 
  -3  16  -2 4615.37 552.957   3 
   3  16   2 4347.22 499.383   1 
  -4  16  -2 8018.68 734.013   3 
  -5  16  -2 5032.56 599.124   3 
   6  17  -2 109.703 149.829   1 
   5  17  -2 1467.75 367.648   1 
  -4  17   2 68.5156 131.045   1 
   4  17  -2-208.226 227.184   1 
  -3  17   2 4926.24 470.133   1 
   3  17  -2 4633.98 544.069   1 
  -2  17   2-177.518 160.092   1 
   2  17  -2 60.0804 154.091   1 
  -1  17   2 1209.30 274.372   1 
   1  17  -2 1143.54 282.349   1 
   0  17  -2 862.993 282.754   1 
   0  17   2 292.037 169.230   1 
  -1  17  -2 207.426 180.199   1 
   1  17   2 257.615 181.826   1 
   2  17   2-37.8783 157.217   1 
   3  17   2 4038.42 500.429   1 
  -3  17  -2 3634.43 518.805   3 
  -4  17  -2 155.107 151.995   3 
   4  18  -2 294.545 189.279   1 
  -3  18   2 15.0144 120.881   1 
   3  18  -2 187.100 196.506   1 
   2  18  -2 2045.20 385.146   1 
  -2  18   2 2058.43 324.465   1 
   1  18  -2-46.4612 190.405   1 
  -1  18   2 323.384 171.316   1 
   0  18   2 337.490 180.930   1 
   0  18  -2 180.236 167.426   1 
  -1  18  -2 4807.26 558.201   1 
   1  18   2 4176.94 489.248   1 
  -2  18  -2 2519.53 415.451   1 
   2  18   2 4029.34 508.431   1 
  -3  18  -2 246.656 161.549   3 
   3  18   2 273.490 175.876   1 
  -3  19   2 367.149 145.232   1 
   3  19  -2 704.545 240.009   1 
   2  19  -2-125.590 192.593   1 
  -2  19   2-277.077 188.848   1 
  -1  19   2 893.039 239.157   1 
   1  19  -2 961.384 278.742   1 
   0  19   2 600.573 214.491   1 
   0  19  -2 1327.25 303.991   1 
  -1  19  -2 524.494 263.386   1 
   1  19   2 342.063 193.406   1 
  -2  19  -2 1628.98 378.540   1 
   2  19   2 1489.18 307.431   1 
   3  19   2 1329.51 342.255   1 
  -3  19  -2 435.390 198.979   1 
  -2  20   2 1405.31 284.659   1 
  -1  20   2 181.370 168.715   1 
   0  20   2 162.017 165.780   1 
   1  20   2 3015.06 456.235   1 
   2  20   2 331.058 240.833   1 
  -1  21   2 459.094 196.004   1 
   0  21   2-239.848 189.677   1 
   1  21   2-85.8923 176.545   1 
 -12   0   3-359.286 211.393   2 
 -11   0   3-465.420 265.920   2 
 -10   0   3-73.1156 124.958   2 
  -9   0   3 13.4693 147.697   2 
  -8   0   3-53.5646 165.897   2 
  -8   0   3-56.3845 82.3992   1 
  -7   0   3-12.3821 27.6267   3 
  -7   0   3 77.8215 67.0886   1 
  -6   0   3 12.6692 15.0996   3 
  -6   0   3-75.8353 137.103   2 
  -6   0   3-17.8188 49.2392   1 
  -5   0   3-72.9375 119.322   2 
  -5   0   3-9.33147 40.2956   1 
  -4   0   3-19.3170 105.373   2 
   4   0  -3-49.0636 49.7573   1 
  -3   0   3-52.0060 114.587   2 
   3   0  -3 63.4507 47.6715   1 
  -3   0   3 93.5722 39.5251   3 
  -2   0   3 49.3140 89.3025   2 
  -2   0   3 11.9909 41.4382   3 
  -1   0   3 58.0365 72.7523   2 
  -1   0   3 59.5547 66.3239   3 
   1   0  -3 27.8276 68.2016   3 
   0   0  -3-12.7273 77.6636   3 
   0   0   3 107.087 61.8796   2 
   0   0   3-89.7986 66.0054   3 
  -1   0  -3 50.2952 85.3813   3 
   1   0   3 20.5112 76.6376   3 
   1   0   3-33.6697 44.6622   2 
  -2   0  -3-96.7270 108.537   3 
   2   0   3-48.1642 73.4690   3 
  -3   0  -3 15.9400 119.701   3 
  -4   0  -3-54.7374 106.896   3 
  -5   0  -3-71.0360 143.076   3 
  -6   0  -3-68.0520 157.369   3 
  -7   0  -3-87.7335 174.598   3 
  -8   0  -3-116.037 126.559   3 
  -9   0  -3 35.8778 121.806   3 
 -10   0  -3-257.573 235.888   3 
 -12   1   3-137.996 170.577   2 
 -12  -1   3-101.533 194.919   2 
 -11  -1   3 141.059 186.886   2 
 -11   1   3 360.344 142.110   2 
 -10   1   3 2679.37 382.977   2 
 -10  -1   3 2831.58 383.348   2 
  -9   1   3 3463.69 425.952   2 
  -9   1   3 3776.03 261.794   3 
  -9  -1   3 3728.27 423.245   2 
  -8   1   3 1217.19 251.266   2 
  -8   1   3 1260.18 137.867   3 
  -8  -1   3 1137.30 224.730   2 
  -8   1   3 1299.62 188.678   1 
  -7   1   3 2758.91 177.600   3 
  -7   1   3 2636.33 240.429   1 
  -7  -1   3 3266.34 362.462   2 
  -7   1   3 2925.24 343.284   2 
  -7  -1   3 3029.34 277.168   1 
  -6   1   3 9638.42 313.571   3 
  -6   1   3 9893.85 594.491   2 
  -6  -1   3 10219.3 475.453   1 
  -6  -1   3 10501.0 613.177   2 
  -6   1   3 9922.28 421.405   1 
  -5   1   3 94.6535 50.4275   1 
  -5   1   3 112.054 101.525   2 
  -5  -1   3 124.762 89.6449   2 
  -5   1   3 69.5410 29.4931   3 
  -5  -1   3 97.4045 65.5052   1 
  -4   1   3 2565.73 276.703   2 
   4   1  -3 2224.19 179.550   1 
  -4  -1   3 2403.20 272.612   2 
   4   1  -3 2745.83 279.247   2 
   3   1  -3 57.3516 53.6927   1 
   3   1  -3 224.984 117.870   2 
  -3   1   3 216.181 125.294   2 
  -3  -1   3 95.0147 103.278   2 
   3  -1  -3 93.9446 29.1929   1 
  -3  -1   3 133.042 29.3056   3 
  -2  -1   3 7192.42 272.412   3 
  -2   1   3 7067.45 294.889   3 
   2   1  -3 6967.23 377.534   2 
  -2   1   3 7196.48 388.684   2 
  -2  -1   3 7723.81 406.158   2 
   2   1  -3 7175.09 270.552   3 
  -1  -1   3 8919.95 361.870   3 
  -1   1   3 8356.73 367.954   3 
  -1  -1   3 9013.13 406.320   2 
   1   1  -3 8591.62 360.326   3 
  -1   1   3 8311.59 385.132   2 
   1   1  -3 8501.13 390.060   2 
   0   1   3 1500.57 149.738   2 
   0  -1  -3 1391.17 164.362   3 
   0   1  -3 1602.88 176.893   3 
   0   1   3 1448.40 172.347   3 
   0  -1   3 1667.43 180.499   3 
   0  -1   3 1780.22 159.944   2 
   0   1  -3 1861.40 160.447   2 
  -1   1  -3 63291.2 1483.21   3 
   1   1   3 64920.8 1502.93   3 
   1  -1   3 67506.0 1522.47   3 
  -1   1  -3 64286.7 1243.92   2 
   1   1   3 63484.2 1221.88   2 
  -1  -1  -3 62018.9 1495.21   3 
   2   1   3 19830.5 762.850   3 
   2   1   3 17915.5 399.337   2 
   2  -1   3 20798.9 771.090   3 
  -2   1  -3 18811.2 447.403   2 
  -2  -1  -3 19346.1 750.142   3 
  -2   1  -3 18389.6 727.078   3 
  -3   1  -3 27493.0 979.731   3 
  -3  -1  -3 27479.4 987.396   3 
  -4  -1  -3 5281.27 441.475   3 
  -4   1  -3 5628.11 443.730   3 
  -5  -1  -3 4609.16 432.809   3 
  -5   1  -3 4353.53 431.386   3 
  -6  -1  -3 21423.5 1010.42   3 
  -6   1  -3 22795.0 1038.81   3 
  -7  -1  -3 8758.65 668.493   3 
  -7   1  -3 9568.38 699.513   3 
  -8   1  -3 1953.13 333.726   3 
  -8  -1  -3 432.009 165.041   3 
  -9   1  -3-210.285 156.070   3 
  -9  -1  -3-91.1381 187.686   3 
 -10   1  -3 2424.95 429.362   3 
 -10  -1  -3 2264.16 413.834   3 
 -12   2   3 2526.58 396.077   2 
 -12  -2   3 2904.37 432.753   2 
 -11   2   3 22108.3 1164.93   2 
 -11  -2   3 21368.8 1139.17   2 
 -10   2   3 398.443 189.084   2 
 -10  -2   3 203.007 125.406   2 
  -9   2   3 2584.12 371.484   2 
  -9  -2   3 2298.82 338.540   2 
  -9   2   3 2729.05 238.653   3 
  -8   2   3 19538.6 636.573   3 
  -8   2   3 18121.2 724.330   1 
  -8   2   3 18752.2 935.638   2 
  -8  -2   3 19758.1 948.143   2 
  -7   2   3 18358.1 653.693   1 
  -7  -2   3 19496.4 897.482   2 
  -7   2   3 18490.6 582.567   3 
  -7   2   3 19231.1 904.312   2 
  -7  -2   3 20536.8 787.802   1 
  -6   2   3 3222.98 218.788   1 
  -6   2   3 3094.42 337.768   2 
  -6   2   3 3459.98 205.495   3 
  -6  -2   3 2872.91 258.353   1 
  -5  -2   3 12608.8 521.831   1 
  -5   2   3 12483.2 647.129   2 
  -5   2   3 12706.7 393.756   1 
  -5  -2   3 12615.9 648.783   2 
   4   2  -3 20811.7 649.383   1 
  -4   2   3 22595.7 849.715   2 
   4   2  -3 22086.8 828.885   2 
  -4  -2   3 23973.9 868.689   2 
   3   2  -3 182233. 2900.15   3 
   3   2  -3 188451. 3460.63   2 
   3   2  -3 187070. 3191.72   1 
  -3  -2   3 194971. 3485.45   2 
   2   2  -3 50594.5 1010.96   3 
  -2  -2   3 51094.5 1015.83   3 
  -2  -2   3 51320.8 1276.33   2 
   2   2  -3 52421.7 1274.46   2 
  -1  -2   3 75315.4 1512.78   3 
  -1  -2   3 78100.2 1618.04   2 
   1   2  -3 75051.5 1509.51   3 
   1   2  -3 74452.2 1598.07   2 
  -1   2   3 78127.7 1572.73   3 
   0  -2   3 11162.4 467.551   3 
   0   2   3 10889.8 475.574   3 
   0   2  -3 11063.7 430.072   2 
   0   2  -3 12078.7 490.917   3 
  -1   2  -3 102845. 2135.75   3 
   1  -2   3 103988. 2130.70   3 
  -1   2  -3 101806. 1880.26   2 
   1   2   3 103871. 2152.25   3 
   2  -2   3 2936.42 282.697   3 
   2   2   3 3209.03 290.624   3 
  -2  -2  -3 2679.86 290.012   3 
  -2   2  -3 2445.48 262.719   3 
   2   2   3 2683.87 133.731   2 
  -2   2  -3 2560.98 159.326   2 
  -3   2  -3 34249.8 697.565   2 
  -3   2  -3 35725.9 1149.27   3 
  -3  -2  -3 35152.7 1145.59   3 
  -4   2  -3 25994.2 1010.97   3 
  -4  -2  -3 26570.2 1025.33   3 
  -5   2  -3 65266.8 1864.62   3 
  -5  -2  -3 69157.8 1910.46   3 
  -6  -2  -3 29141.3 1201.13   3 
  -6   2  -3 30326.3 1227.27   3 
  -7   2  -3 14084.9 857.195   3 
  -7  -2  -3 14332.2 852.084   3 
  -8   2  -3 368.766 180.169   3 
  -8  -2  -3 516.706 224.030   3 
  -9   2  -3 3492.07 475.363   3 
 -10   2  -3 542.934 247.390   3 
 -12   3   3 2864.46 430.817   2 
 -12  -3   3 2671.00 426.503   2 
 -11  -3   3 15704.0 969.632   2 
 -11   3   3 16369.3 999.022   2 
 -10   3   3 304.449 181.552   2 
 -10  -3   3 253.846 183.213   2 
  -9   3   3 255.284 164.593   2 
  -9   3   3 303.521 95.3662   3 
  -9  -3   3 308.263 118.445   2 
  -8   3   3 11319.5 499.280   3 
  -8   3   3 10580.4 531.451   1 
  -8  -3   3 11362.9 718.523   2 
  -8   3   3 11111.7 711.769   2 
  -7   3   3-113.135 144.056   2 
  -7  -3   3 80.7429 120.384   2 
  -7   3   3 36.9330 59.9582   3 
  -7   3   3 83.1460 60.9196   1 
  -6   3   3 9606.85 404.782   3 
  -6   3   3 9734.12 377.917   1 
  -6  -3   3 9722.83 603.729   2 
  -6   3   3 9311.28 584.790   2 
  -6  -3   3 10033.7 517.452   1 
   5   3  -3 1164.69 176.204   1 
  -5   3   3 1221.86 96.6839   1 
  -5  -3   3 1054.53 205.815   2 
  -5  -3   3 1248.78 171.464   1 
   4   3  -3 3036.09 250.016   1 
  -4  -3   3 2575.69 280.564   2 
   4   3  -3 2980.81 291.874   2 
   3   3  -3 3843.17 162.703   3 
   3   3  -3 3756.00 265.170   1 
   3   3  -3 3451.04 297.907   2 
  -3  -3   3 3357.42 306.467   2 
   2   3  -3 1923.30 144.278   3 
  -2  -3   3 1740.60 213.512   2 
   2   3  -3 2157.03 220.768   2 
   1   3  -3 19588.0 606.931   3 
  -1  -3   3 18852.6 587.702   3 
   1   3  -3 19297.0 659.749   2 
   0  -3   3 9471.35 436.182   3 
   0   3  -3 9311.66 442.057   3 
   0   3   3 9246.63 456.832   3 
   0   3  -3 9584.44 415.446   2 
  -1   3  -3 12309.7 555.364   3 
   1  -3   3 12221.0 545.352   3 
   1   3   3 11857.6 552.688   3 
  -1   3  -3 12180.5 448.239   2 
  -2   3  -3 63583.9 1292.97   2 
  -2   3  -3 64868.9 1627.43   3 
   2  -3   3 65943.2 1633.42   3 
   2   3   3 65737.6 1641.72   3 
  -3   3  -3 419.158 136.401   3 
  -4   3  -3 1401.93 246.558   3 
  -5   3  -3 12049.8 719.405   3 
  -6   3  -3 72752.7 2087.68   3 
  -6   3  -3 73109.7 1286.08   2 
  -7   3  -3 259.967 137.184   3 
  -8   3  -3 10389.1 776.642   3 
  -9   3  -3 3384.60 475.003   3 
 -10   3  -3 422.534 206.112   3 
 -12   4   3 7285.90 692.306   2 
 -11   4   3 9659.12 771.069   2 
 -10   4   3 2929.30 404.796   2 
 -10  -4   3 2850.58 389.335   2 
  -9  -4   3 4406.72 465.501   2 
  -9   4   3 4707.06 356.610   3 
  -9   4   3 5001.65 499.958   2 
  -8  -4   3 8086.43 606.830   2 
  -8   4   3 8594.76 460.444   3 
  -8   4   3 8818.22 484.305   1 
  -8   4   3 7039.34 574.195   2 
  -7   4   3 3629.77 391.716   2 
  -7   4   3 3995.11 292.330   3 
  -7  -4   3 3524.11 379.127   2 
  -7   4   3 4406.74 290.441   1 
  -6   4   3 1954.97 190.653   3 
  -6   4   3 1954.54 162.282   1 
  -6  -4   3 1764.93 270.346   2 
  -6  -4   3 1837.86 238.191   1 
   6   4  -3 2359.45 261.689   1 
  -5  -4   3 23855.3 927.561   2 
   5   4  -3 23337.5 816.352   1 
  -5   4   3 22547.4 523.941   1 
  -5  -4   3 23805.7 827.359   1 
   4   4  -3 366.212 111.666   1 
   4   4  -3 475.462 52.2029   3 
  -4  -4   3 322.198 102.181   2 
   3   4  -3 4873.48 216.705   3 
   3   4  -3 4681.19 313.540   1 
   3   4  -3 4676.27 353.398   2 
   2   4  -3 5890.41 279.696   3 
   2   4  -3 5724.45 370.861   2 
   1   4  -3 35126.9 916.920   3 
   1  -4  -3 36184.6 786.172   1 
   0   4  -3 230.800 97.0805   3 
   0   4  -3 238.244 92.3384   2 
   0  -4   3 221.761 79.0966   3 
   0  -4  -3 383.336 94.1273   1 
  -1   4  -3 2787.37 221.635   2 
   1  -4   3 2658.96 255.494   3 
  -1   4  -3 2795.57 266.007   3 
   1   4   3 3141.01 292.319   3 
  -2   4  -3 19624.2 801.010   3 
   2  -4   3 21483.9 824.027   3 
   2   4   3 20647.1 823.167   3 
  -3   4  -3-51.2920 95.1707   3 
  -4   4  -3 39155.1 1303.39   3 
   4   4   3 35674.5 684.856   2 
  -5   4  -3 57921.6 1765.63   3 
  -6   4  -3 10404.2 715.938   3 
  -7   4  -3 3586.50 434.613   3 
  -8   4  -3 176.589 186.092   3 
  -9   4  -3 104.080 166.111   3 
 -10   4  -3 1054.86 302.096   3 
 -12   5   3 7427.59 714.067   2 
 -11   5   3 150.367 151.274   2 
 -10   5   3 1207.97 263.956   2 
  -9   5   3 15.6115 131.615   2 
  -9   5   3 120.065 99.0267   3 
  -8   5   3 564.313 201.259   2 
  -8   5   3 449.300 113.575   3 
   7   5  -3 5764.41 230.431   3 
  -7   5   3 6345.58 394.252   3 
   6   5  -3 10.0652 25.3055   3 
   6   5  -3 50.2451 105.993   1 
   5   5  -3-0.91081 21.0126   3 
   5   5  -3 40.0829 71.7140   1 
   4   5  -3 1878.80 225.116   1 
   3   5  -3 2195.50 161.833   3 
   3   5  -3 2009.25 244.553   2 
   3   5  -3 2019.95 219.502   1 
   2   5  -3 371.578 122.163   2 
   2   5  -3 311.156 94.0218   3 
   1  -5  -3 607.761 88.8418   1 
   1   5  -3 847.202 145.233   2 
   1   5  -3 725.221 130.405   3 
   0   5  -3 4879.64 329.272   2 
   0   5  -3 4970.11 336.849   3 
   0  -5  -3 5436.56 297.579   1 
  -1   5  -3 64883.5 1617.79   3 
  -1  -5  -3 69064.5 1564.68   1 
   1   5   3 67220.2 1662.76   3 
  -2  -5  -3 232.073 98.4973   1 
  -2   5  -3 223.526 109.228   3 
  -3   5  -3 6107.84 471.602   3 
  -4   5  -3 339.165 168.229   3 
   5   5   3 186.333 44.1138   2 
  -5   5  -3 116.812 142.878   3 
  -6   5  -3 10364.1 725.820   3 
  -7   5  -3 18721.8 1033.48   3 
  -8   5  -3 2042.72 350.497   3 
  -9   5  -3 5020.65 572.922   3 
 -12   6   3 2910.35 461.559   2 
 -11   6   3 762.686 216.274   2 
 -10   6   3 6109.05 594.370   2 
  -9   6   3 2024.12 347.041   2 
  -9   6   3 2091.78 267.276   3 
  -8   6   3 1333.87 214.766   3 
   7   6  -3 12.6049 33.4780   3 
  -7   6   3 220.664 104.725   3 
   6   6  -3 46197.9 1403.42   1 
   6   6  -3 43268.4 934.403   3 
   5   6  -3 8581.01 509.179   1 
   4   6  -3 416.002 116.077   1 
  -4   6   3 486.280 54.4721   1 
  -3   6   3 1078.13 85.0751   1 
   3   6  -3 1049.53 185.857   1 
   2   6  -3 16972.6 580.246   3 
   2   6  -3 18294.0 746.932   2 
   1   6  -3 2980.98 272.985   2 
   1   6  -3 2773.74 240.642   3 
   1  -6  -3 2496.68 183.705   1 
   0   6  -3 97634.7 2102.36   3 
   0  -6  -3 98969.0 1947.92   1 
  -1   6  -3 23451.9 865.027   3 
  -1  -6  -3 23175.5 787.373   1 
  -2  -6  -3 1896.66 241.653   1 
  -2   6  -3 1525.80 229.003   3 
  -3   6  -3 2456.52 304.755   3 
  -4   6  -3 4485.96 434.630   3 
  -5   6  -3 22010.6 1027.88   3 
   5   6   3 19664.1 562.572   2 
  -6   6  -3 16395.8 926.171   3 
  -7   6  -3 2083.30 356.498   3 
  -8   6  -3 299.747 178.945   3 
  -9   6  -3 2153.87 394.760   3 
 -12   7   3 358.410 209.938   2 
 -11   7   3 111.870 171.409   2 
 -10   7   3 187.543 167.526   2 
  -9   7   3-19.2807 110.469   3 
  -8   7   3 5932.57 449.928   3 
  -7   7   3 846.411 160.003   3 
   7   7  -3 660.443 194.574   1 
   6   7  -3 151.497 72.6174   3 
   6   7  -3 148.166 117.504   1 
   5   7  -3 3016.93 328.778   1 
  -4   7   3 15059.5 414.490   1 
   4   7  -3 15704.1 719.565   1 
  -3   7   3 2053.54 138.120   1 
   3   7  -3 2140.85 254.914   1 
  -2   7   3 28771.4 716.160   1 
   1   7  -3 18863.2 701.050   3 
   1  -7  -3 18447.5 590.559   1 
   0  -7  -3-34.0506 66.0558   1 
   0   7  -3-33.1396 98.2654   3 
  -1   7  -3 19673.2 808.993   3 
  -1  -7  -3 18978.3 713.425   1 
  -2   7  -3 27793.7 1035.89   3 
  -3   7  -3 10031.3 625.586   3 
  -4   7  -3 2953.80 353.986   3 
   5   7   3 1852.95 174.948   2 
  -5   7  -3 2119.57 315.607   3 
  -6   7  -3 188.421 165.598   3 
  -7   7  -3 2603.51 409.835   3 
  -8   7  -3 195.873 191.826   3 
  -9   7  -3 1520.65 331.441   3 
 -11   8   3 1054.37 293.880   2 
 -10   8   3 3880.61 515.614   2 
  -9   8   3 32.1052 107.185   3 
  -8   8   3-31.5157 84.5590   3 
   7   8  -3 15385.4 854.551   1 
   6   8  -3 11140.6 674.232   1 
   5   8  -3 11957.8 672.089   1 
  -4   8   3 46681.2 1001.93   1 
   4   8  -3 48682.2 1445.63   1 
  -3   8   3 28873.3 723.464   1 
   3   8  -3 30921.4 1064.89   1 
  -2   8   3 8991.63 386.350   1 
   2   8  -3 9440.38 556.050   1 
   1   8  -3 19941.4 760.612   3 
   1  -8  -3 20039.3 659.997   1 
   0   8  -3 32612.2 1068.15   3 
   0  -8  -3 32432.9 955.258   1 
  -1   8  -3 11848.4 634.536   3 
  -1  -8  -3 12644.4 594.462   1 
  -2   8  -3 58990.1 1686.04   3 
  -3   8  -3 5227.97 467.262   3 
  -4   8  -3 4799.72 459.933   3 
  -5   8  -3 7697.41 614.618   3 
  -6   8  -3 1176.66 296.192   3 
  -7   8  -3 896.179 245.852   3 
  -8   8  -3 1973.95 393.028   3 
  -9   8  -3 330.071 148.091   3 
 -11   9   3 269.326 194.448   2 
  -9   9   3 331.952 181.732   3 
  -8   9   3 478.112 187.136   3 
   7   9  -3 3841.99 446.518   1 
   6   9  -3 408.716 137.277   1 
   5   9  -3 7032.64 530.844   1 
  -5   9   3 6524.16 321.890   1 
  -4   9   3 5188.32 278.918   1 
   4   9  -3 5601.60 462.088   1 
  -3   9   3 90.0585 58.6679   1 
   3   9  -3-0.23783 109.847   1 
   2   9  -3 16771.0 787.976   1 
  -2   9   3 17522.2 601.124   1 
  -1   9   3 17560.5 654.036   1 
   0   9  -3 5639.90 418.263   3 
   0  -9  -3 6324.61 395.311   1 
  -1  -9  -3 323.052 106.665   1 
  -1   9  -3 274.105 132.734   3 
  -2   9  -3 6620.28 504.175   3 
  -3   9  -3 1433.28 267.472   3 
  -4   9  -3 9479.98 665.324   3 
  -5   9  -3 36.0074 163.545   3 
  -6   9  -3 1506.85 313.330   3 
  -7   9  -3 1307.88 306.023   3 
  -8   9  -3 120.681 146.045   3 
 -11  10   3 1446.43 351.057   2 
  -9  10   3 35168.7 1354.07   3 
   8  10  -3 217.496 167.023   1 
  -8  10   3 193.336 174.332   3 
   7  10  -3 3465.68 436.112   1 
   6  10  -3 1981.84 319.910   1 
  -5  10   3 568.701 107.739   1 
   5  10  -3 618.791 157.526   1 
  -4  10   3 8713.82 400.412   1 
   4  10  -3 8440.89 596.887   1 
   3  10  -3 7246.25 535.702   1 
  -3  10   3 6991.18 363.897   1 
  -2  10   3 31589.7 915.867   1 
   2  10  -3 32386.4 1188.38   1 
  -1  10   3 635.928 144.473   1 
   0  10  -3 7561.32 514.373   3 
   0 -10  -3 7741.75 462.842   1 
  -1  10  -3 158.270 101.719   3 
  -2  10  -3 1103.80 226.858   3 
  -3  10  -3 52374.9 1703.04   3 
  -4  10  -3 517.178 202.283   3 
  -5  10  -3 7399.44 631.493   3 
  -6  10  -3 142.551 156.396   3 
  -7  10  -3 532.137 208.317   3 
  -8  10  -3 752.380 238.529   3 
  -9  11   3-111.713 165.055   3 
   8  11  -3 278.949 160.341   1 
  -8  11   3 60.2365 122.644   3 
   7  11  -3 2072.19 343.046   1 
   6  11  -3 211.051 121.151   1 
  -5  11   3 875.732 144.737   1 
   5  11  -3 491.588 180.628   1 
   4  11  -3 2514.85 345.067   1 
  -4  11   3 2689.41 236.437   1 
  -3  11   3 174.622 76.6578   1 
   3  11  -3 118.440 130.224   1 
  -2  11   3-42.7866 80.8230   1 
   2  11  -3 38.1737 142.519   1 
  -1  11   3-13.6742 76.8890   1 
   0  11  -3 928.798 196.794   3 
   0  11   3 1020.15 177.723   1 
  -1  11  -3 8020.41 579.242   3 
  -2  11  -3 4704.97 461.401   3 
  -3  11  -3 15757.3 893.709   3 
  -4  11  -3 31262.7 1347.96   3 
  -5  11  -3 4567.91 515.715   3 
  -6  11  -3 1816.51 364.713   3 
  -7  11  -3 1318.56 297.449   3 
  -9  12   3 97.0510 132.419   3 
  -8  12   3 17960.6 977.377   3 
   8  12  -3 17767.6 1075.75   1 
   7  12  -3 5130.98 552.314   1 
   6  12  -3 1068.85 263.919   1 
   5  12  -3 4253.57 461.305   1 
  -5  12   3 4557.96 330.660   1 
  -4  12   3 718.245 144.288   1 
   4  12  -3 1291.18 266.180   1 
   3  12  -3 27695.7 1178.75   1 
  -3  12   3 27148.4 897.222   1 
  -2  12   3 1042.54 178.993   1 
   2  12  -3 623.738 190.055   1 
   1  12  -3-79.8795 139.672   1 
  -1  12   3 71.1200 85.1671   1 
   0  12   3 1304.27 232.357   1 
  -1  12  -3 369.227 162.963   3 
  -2  12  -3 32419.4 1321.35   3 
  -3  12  -3 270.029 238.733   3 
  -4  12  -3 13770.1 892.414   3 
  -5  12  -3 59.9180 118.374   3 
  -6  12  -3 322.500 203.870   3 
  -7  12  -3 578.365 237.369   3 
  -9  13   3 2041.40 352.078   3 
   8  13  -3 1278.23 317.194   1 
  -8  13   3 1586.47 315.211   3 
   7  13  -3 75.1397 129.729   1 
   6  13  -3 12915.5 864.803   1 
   5  13  -3-71.6237 135.892   1 
  -5  13   3 140.077 98.5450   1 
  -4  13   3 1609.08 212.726   1 
   4  13  -3 1400.06 287.501   1 
   3  13  -3 994.528 254.109   1 
  -3  13   3 1194.78 194.416   1 
  -2  13   3 4346.48 357.586   1 
   2  13  -3 4067.57 451.474   1 
  -1  13   3 2949.23 320.998   1 
   1  13  -3 3159.40 395.998   1 
   0  13   3 53007.9 1616.86   1 
  -1  13  -3 2931.59 363.951   3 
  -2  13  -3 5828.62 550.185   3 
  -3  13  -3 13031.4 858.772   3 
  -4  13  -3 910.952 240.132   3 
  -5  13  -3 613.602 226.496   3 
  -6  13  -3 773.533 280.582   3 
  -9  14   3 2748.49 411.981   3 
   8  14  -3 3739.85 533.882   1 
   7  14  -3 2440.80 418.405   1 
   6  14  -3 6608.82 642.401   1 
   5  14  -3 33762.5 1459.61   1 
  -4  14   3-30.9035 85.9162   1 
   4  14  -3-135.271 170.352   1 
   3  14  -3 45.1223 125.724   1 
  -3  14   3 19.8005 110.459   1 
  -2  14   3 36.5705 86.0413   1 
   2  14  -3-228.945 196.504   1 
  -1  14   3 24748.6 995.365   1 
   1  14  -3 26174.8 1215.52   1 
   0  14   3 937.996 244.538   1 
   1  14   3 278.960 168.779   1 
  -1  14  -3-129.512 203.643   3 
  -2  14  -3 555.723 140.991   3 
  -3  14  -3 10905.7 809.268   3 
  -4  14  -3 353.957 191.223   3 
  -5  14  -3 227.036 231.124   3 
  -6  14  -3 172.740 215.890   3 
  -9  15   3-201.419 166.204   3 
   7  15  -3 1652.13 364.024   1 
   6  15  -3 5588.33 617.628   1 
   5  15  -3 960.321 284.186   1 
  -4  15   3 127.389 112.184   1 
   4  15  -3 528.855 200.250   1 
   3  15  -3 106.123 135.468   1 
  -3  15   3 73.9264 92.3241   1 
  -2  15   3 73.7373 101.446   1 
   2  15  -3 8.78109 141.330   1 
  -1  15   3 3707.21 386.694   1 
   1  15  -3 3616.97 467.264   1 
   0  15   3 17136.8 897.512   1 
   0  15  -3 16891.8 993.520   1 
   1  15   3 3975.12 445.098   1 
  -1  15  -3 3925.62 478.082   3 
  -2  15  -3 961.960 275.508   3 
  -3  15  -3 40.2830 186.375   3 
  -4  15  -3 961.239 269.823   3 
  -5  15  -3 2677.36 463.475   3 
   6  16  -3 291.510 191.075   1 
   5  16  -3 4951.09 565.027   1 
   4  16  -3 238.166 164.511   1 
   3  16  -3 1911.70 352.113   1 
  -3  16   3 2134.55 293.142   1 
  -2  16   3 3124.30 358.635   1 
   2  16  -3 3169.52 442.137   1 
   1  16  -3 584.393 258.194   1 
  -1  16   3 635.830 179.910   1 
   0  16   3 2551.28 358.888   1 
   0  16  -3 3171.76 443.276   1 
   1  16   3 1273.60 263.366   1 
  -1  16  -3 1557.48 319.547   3 
  -2  16  -3 120.169 145.901   3 
  -3  16  -3-76.4730 119.126   3 
  -4  16  -3 743.712 269.779   3 
   5  17  -3 613.364 240.197   1 
   4  17  -3 2333.72 421.886   1 
   3  17  -3 350.364 202.324   1 
  -2  17   3 2104.58 310.783   1 
   2  17  -3 2537.95 415.389   1 
   1  17  -3-48.0249 144.509   1 
  -1  17   3-115.207 125.093   1 
   0  17   3 118.532 169.613   1 
   0  17  -3-79.0925 153.535   1 
   1  17   3 621.591 215.876   1 
  -1  17  -3 620.352 246.732   1 
  -1  17  -3 728.849 240.890   3 
  -2  17  -3 4352.83 534.605   3 
  -3  17  -3 456.159 223.633   3 
   3  18  -3-68.4086 151.282   1 
   2  18  -3 112.690 199.310   1 
  -1  18   3 4214.16 473.205   1 
   1  18  -3 5267.97 599.924   1 
   0  18   3 417.053 195.493   1 
   0  18  -3 444.673 246.018   1 
   1  18   3 883.145 236.805   1 
  -1  18  -3 1425.04 321.273   1 
  -1  18  -3 995.142 271.392   3 
  -2  18  -3 325.530 166.753   3 
   0  19   3 2415.84 392.926   1 
  -1  19  -3 103.149 203.989   3 
   1  19   3 577.527 236.187   1 
   1  20   3 4514.66 548.403   1 
 -12   0   4 1564.64 338.285   2 
 -11   0   4 3741.63 514.182   2 
 -10   0   4 286.850 140.772   2 
  -9   0   4 4314.97 484.287   2 
  -8   0   4 172.720 159.473   2 
  -8   0   4 157.520 81.8791   1 
  -7   0   4 2671.82 338.103   2 
  -7   0   4 2237.84 213.940   1 
  -6   0   4 2648.49 330.531   2 
  -5   0   4 2960.70 338.925   2 
   4   0  -4 999999. 15117.7   1 
  -4   0   4 980254. 15001.2   3 
  -4   0   4 993500. 15797.1   2 
  -3   0   4 10923.0 378.471   3 
   3   0  -4 10342.8 366.609   1 
  -3   0   4 10772.6 574.872   2 
  -2   0   4 183916. 3221.80   3 
  -2   0   4 184059. 3439.49   2 
  -1   0   4 9520.13 452.308   3 
  -1   0   4 9752.55 466.931   2 
   1   0  -4 8628.06 425.525   3 
   0   0   4 8981.36 477.150   3 
   0   0   4 7939.86 392.147   2 
   0   0  -4 9005.93 480.491   3 
   1   0   4 27365.2 719.507   2 
   1   0   4 28626.1 971.701   3 
  -2   0  -4 1935.44 253.891   3 
  -3   0  -4 2109.95 293.936   3 
  -4   0  -4 63714.7 1867.85   3 
  -5   0  -4 5371.20 502.259   3 
  -6   0  -4 2594.75 376.019   3 
  -7   0  -4 2843.27 405.577   3 
  -8   0  -4 5517.48 607.170   3 
  -9   0  -4 229.487 141.509   3 
 -12  -1   4 7948.22 745.486   2 
 -12   1   4 8876.01 788.543   2 
 -11   1   4 3870.37 498.053   2 
 -11  -1   4 3873.18 506.024   2 
 -10   1   4 1472.39 298.808   2 
 -10  -1   4 1830.62 332.023   2 
  -9   1   4 2437.71 368.246   2 
  -9  -1   4 2579.62 368.797   2 
  -8   1   4 1475.24 297.471   2 
  -8  -1   4 1482.35 289.535   2 
  -8  -1   4 1493.90 208.734   1 
  -8   1   4 1296.54 171.836   1 
  -7   1   4 677.678 201.601   2 
  -7  -1   4 742.089 209.190   2 
  -7  -1   4 1054.33 159.261   1 
  -7   1   4 1118.27 141.274   1 
  -6   1   4 4307.03 418.339   2 
  -6  -1   4 3492.66 396.567   2 
   5   1  -4 2982.17 228.439   1 
  -5   1   4 3598.20 367.292   2 
  -5  -1   4 3608.69 379.240   2 
  -5   1   4 2751.95 132.542   3 
  -4   1   4 54472.3 1092.29   3 
   4  -1  -4 56254.3 1038.73   1 
  -4  -1   4 57140.7 1578.73   2 
   4   1  -4 56679.4 1210.08   1 
  -3   1   4 184744. 3183.63   3 
  -3  -1   4 188437. 3105.75   3 
   3   1  -4 188526. 3214.03   1 
   3  -1  -4 185073. 3029.92   1 
   3   1  -4 191155. 3602.52   2 
  -3   1   4 189072. 3600.10   2 
  -3  -1   4 191158. 3607.74   2 
  -2   1   4 7563.44 369.863   3 
  -2  -1   4 7958.49 356.779   3 
   2   1  -4 6945.58 337.558   3 
   2   1  -4 8255.66 462.138   2 
  -2   1   4 7905.72 450.794   2 
  -2  -1   4 8272.57 476.562   2 
  -1   1   4 16643.6 618.000   3 
  -1  -1   4 16774.3 610.659   3 
   1   1  -4 16313.7 630.016   2 
  -1   1   4 15982.9 622.214   2 
  -1  -1   4 17538.9 649.024   2 
   1   1  -4 16772.5 609.063   3 
   0   1   4 4755.93 340.414   3 
   0  -1   4 4497.87 328.340   3 
   0   1  -4 4495.22 287.491   2 
   0   1   4 4632.69 290.386   2 
   0   1  -4 4616.25 331.271   3 
   0  -1   4 4212.29 281.428   2 
   1   1   4 12447.0 616.984   3 
   1  -1   4 12427.9 605.761   3 
   1   1   4 11981.6 431.262   2 
  -1  -1  -4 11622.7 597.348   3 
  -1   1  -4 11960.4 593.057   3 
   2   1   4 11889.5 359.259   2 
  -2  -1  -4 11904.5 638.910   3 
  -2   1  -4 12648.2 650.027   3 
  -3  -1  -4 257.559 125.183   3 
  -3   1  -4 157.007 104.743   3 
  -4  -1  -4 8216.44 598.734   3 
  -4   1  -4 7729.17 575.027   3 
  -5  -1  -4 320.594 149.042   3 
  -5   1  -4 655.976 210.099   3 
  -6   1  -4 29678.5 1290.80   3 
  -6  -1  -4 27461.4 1250.75   3 
  -7  -1  -4 190.977 128.885   3 
  -7   1  -4 5.52591 164.938   3 
  -8  -1  -4-178.026 222.346   3 
  -8   1  -4 114.305 131.020   3 
  -9   1  -4 18227.0 1150.53   3 
  -9  -1  -4 17251.3 1104.87   3 
 -12   2   4 177.520 207.259   2 
 -12  -2   4 234.094 193.278   2 
 -11   2   4 3448.58 481.407   2 
 -11  -2   4 3983.99 505.207   2 
 -10   2   4 358.598 177.342   2 
 -10  -2   4 198.259 151.003   2 
  -9   2   4 2640.19 392.548   2 
  -9  -2   4 2894.35 386.944   2 
  -8  -2   4 4641.11 482.977   2 
  -8   2   4 4843.82 488.236   2 
  -7   2   4 26901.1 620.674   3 
  -7  -2   4 26524.3 892.090   1 
  -7   2   4 25805.4 709.355   1 
  -7   2   4 25733.9 1125.60   2 
  -7  -2   4 26063.9 1122.97   2 
  -6   2   4-12.1404 107.633   2 
  -6  -2   4 184.676 125.404   2 
  -6   2   4 22.7401 28.9168   3 
   5   2  -4 20925.9 691.601   1 
  -5   2   4 20407.9 896.081   2 
  -4   2   4 11527.7 627.094   2 
   4   2  -4 10976.1 461.256   1 
  -4  -2   4 11779.3 638.874   2 
  -3  -2   4 123784. 2179.10   3 
   3   2  -4 129802. 2201.42   3 
   3   2  -4 126129. 2383.24   1 
  -3   2   4 127239. 2659.64   2 
  -3   2   4 129663. 2350.63   3 
  -3  -2   4 134270. 2719.16   2 
  -2  -2   4 4025.00 256.304   3 
  -2  -2   4 3932.33 327.582   2 
   2   2  -4 4181.98 255.037   3 
  -2   2   4 4112.40 324.561   2 
   2   2  -4 4191.21 332.758   2 
  -2   2   4 4240.39 280.908   3 
  -1  -2   4 34342.1 946.826   3 
  -1   2   4 34570.1 979.665   2 
   1   2  -4 34074.3 992.035   2 
  -1   2   4 35100.6 994.052   3 
   1   2  -4 32374.1 925.816   3 
  -1  -2   4 33677.7 986.478   2 
   0   2  -4 2592.34 256.531   3 
   0  -2   4 2489.57 247.093   3 
   0   2   4 2726.62 223.803   2 
   0   2  -4 2979.38 241.400   2 
   0   2   4 2693.18 265.225   3 
  -1   2  -4 80653.7 1924.14   3 
   1   2   4 84663.1 1976.90   3 
   1  -2   4 86158.0 1964.58   3 
  -1   2  -4 83079.1 1681.43   2 
   1   2   4 84006.6 1640.32   2 
  -2   2  -4 45.7027 50.0315   2 
   2   2   4-4.75857 38.1378   2 
  -3   2  -4 9459.40 607.969   3 
  -3   2  -4 9163.86 299.500   2 
  -3  -2  -4 9632.86 606.167   3 
  -4  -2  -4 13291.4 765.309   3 
  -4   2  -4 12702.3 744.920   3 
  -5  -2  -4 2021.67 353.089   3 
  -5   2  -4 1895.90 325.852   3 
  -6  -2  -4 14976.5 899.184   3 
  -6   2  -4 14091.2 877.361   3 
  -7  -2  -4 9086.38 725.383   3 
  -7   2  -4 9102.13 730.662   3 
  -8   2  -4 2311.17 395.987   3 
  -9   2  -4 219.951 184.372   3 
 -12   3   4 2239.54 420.927   2 
 -12  -3   4 1924.92 380.331   2 
 -11   3   4 3.96296 170.227   2 
 -11  -3   4 42.1151 162.363   2 
 -10   3   4 140.172 186.065   2 
 -10  -3   4 838.223 247.593   2 
  -9   3   4 7085.07 626.036   2 
  -9  -3   4 7025.30 626.847   2 
  -8   3   4 7144.69 338.673   3 
  -8   3   4 7360.25 608.314   2 
  -8  -3   4 7410.60 608.982   2 
  -7   3   4 3467.47 407.369   2 
  -7   3   4 3786.86 233.112   3 
  -7   3   4 3868.42 212.892   1 
  -7  -3   4 3823.72 438.737   2 
  -6   3   4 131.962 123.555   2 
  -6  -3   4-70.2592 148.872   2 
   6   3  -4 168.069 104.550   1 
   5   3  -4 5089.83 338.247   1 
  -5   3   4 5022.71 430.704   2 
  -5  -3   4 4811.91 435.388   2 
  -4  -3   4 2593.61 292.920   2 
  -4   3   4 2898.27 293.265   2 
   4   3  -4 3128.39 253.942   1 
   3   3  -4-24.4980 57.5367   3 
   3   3  -4 122.530 95.2054   1 
  -3  -3   4-120.018 195.834   2 
   2   3  -4 49.0989 70.3870   2 
  -2   3   4 92.0432 59.0447   3 
   2   3  -4 169.014 78.7090   3 
  -2  -3   4-17.1708 129.035   2 
  -2  -3   4-44.7175 59.6759   3 
   1   3  -4 96.9713 85.9863   2 
  -1   3   4 42.9162 57.5563   3 
   1   3  -4 128.178 91.6519   3 
  -1  -3   4 70.8198 66.4837   3 
   0   3  -4 13063.3 597.380   3 
   0  -3   4 14163.4 613.533   3 
   0   3  -4 13390.4 553.033   2 
   0   3   4 14286.7 642.576   3 
  -1   3  -4 3343.22 322.943   3 
   1  -3   4 3718.06 330.299   3 
   1   3   4 3463.99 234.124   2 
  -1   3  -4 3608.69 258.808   2 
  -2   3  -4 12475.8 665.543   3 
   2   3   4 13387.2 421.755   2 
  -2   3  -4 13362.1 474.657   2 
  -3   3  -4 566.062 84.3637   2 
  -3   3  -4 480.378 141.714   3 
   3   3   4 294.677 40.2314   2 
  -4   3  -4 39480.4 1394.17   3 
  -4   3  -4 39880.8 794.546   2 
  -5   3  -4 13635.5 822.397   3 
  -6   3  -4 38.0183 183.029   3 
  -7   3  -4 2565.43 394.704   3 
  -8   3  -4 615.532 241.806   3 
  -9   3  -4 118.082 185.281   3 
 -12   4   4 5090.38 615.385   2 
 -11   4   4 383.874 228.840   2 
 -11  -4   4-15.9232 128.130   2 
 -10   4   4 222.210 200.405   2 
 -10  -4   4-4.43191 173.800   2 
  -9  -4   4 4761.52 519.205   2 
  -9   4   4 5608.72 565.808   2 
  -8   4   4 223.432 167.637   2 
  -8   4   4 56.7280 69.6513   3 
  -8  -4   4 35.9087 122.817   2 
  -7   4   4 289.866 167.391   2 
  -7  -4   4 548.384 213.528   2 
  -7   4   4 669.637 112.721   3 
  -7   4   4 632.504 75.3479   1 
  -6   4   4 46.2974 108.743   2 
  -6  -4   4-155.400 160.550   2 
   6   4  -4 103.074 88.1142   1 
  -5  -4   4 10747.6 654.802   2 
   5   4  -4 11073.4 536.781   1 
   4   4  -4 6496.06 396.647   1 
   4   4  -4 6287.29 220.003   3 
   3   4  -4 716.055 98.1147   3 
   3   4  -4 800.634 162.461   1 
  -3  -4   4 597.746 123.916   2 
   2   4  -4 8382.46 394.312   3 
   2  -4  -4 8697.63 273.545   1 
   1   4  -4 25420.9 808.968   3 
  -1  -4   4 24608.5 792.928   3 
   1   4  -4 24431.1 850.937   2 
  -1   4   4 23341.1 835.057   3 
   0   4  -4 43143.4 1230.42   3 
   0  -4   4 44491.7 1231.11   3 
   0   4   4 46004.3 1296.35   3 
   0   4  -4 43404.7 1170.45   2 
  -1   4  -4 90843.9 2107.94   3 
  -1   4  -4 88036.7 1858.38   2 
  -2   4  -4 11185.3 636.579   3 
  -2   4  -4 10816.1 452.723   2 
  -3   4  -4 16825.7 843.147   3 
   3   4   4 15926.8 429.669   2 
  -3   4  -4 15911.2 536.818   2 
  -4   4  -4 451.973 202.162   3 
  -4   4  -4 497.432 84.9108   2 
  -5   4  -4 15052.5 864.897   3 
  -6   4  -4 55.4373 133.969   3 
  -7   4  -4 2710.33 422.424   3 
  -8   4  -4 8044.48 739.208   3 
  -9   4  -4 320.962 228.921   3 
 -11   5   4 3741.08 517.495   2 
 -10   5   4 3374.65 473.515   2 
  -9   5   4 197.121 136.027   2 
  -9  -5   4 55.5415 136.762   2 
  -8  -5   4 11882.8 795.802   2 
  -8   5   4 12956.1 564.391   3 
  -8   5   4 12784.4 829.928   2 
  -7   5   4 9896.57 469.227   3 
   7   5  -4 10375.2 608.045   1 
  -7  -5   4 9029.10 663.986   2 
  -7   5   4 9970.35 691.999   2 
  -7   5   4 8467.55 267.564   1 
   6   5  -4 260.879 121.764   1 
  -6  -5   4-65.3832 143.823   2 
   5   5  -4 1965.65 234.595   1 
   4   5  -4 6113.85 257.148   3 
   4   5  -4 6001.83 409.871   1 
   3   5  -4 20331.4 609.818   3 
   3   5  -4 19669.9 758.007   1 
   2  -5  -4 389.343 60.1103   1 
   2   5  -4 273.116 95.0641   3 
   1   5  -4 7554.36 421.452   3 
   1  -5  -4 7518.01 337.388   1 
   1   5  -4 7387.98 458.407   2 
   0   5  -4 6252.97 419.760   3 
   0  -5  -4 6110.11 358.582   1 
   0   5  -4 6735.05 413.196   2 
  -1   5  -4 1167.25 204.885   3 
  -1   5  -4 1565.86 190.069   2 
  -2   5  -4 4238.32 401.894   3 
  -2   5  -4 4602.12 307.821   2 
  -3   5  -4 7742.04 384.161   2 
  -3   5  -4 7759.23 571.098   3 
  -4   5  -4 5450.47 305.435   2 
  -4   5  -4 5283.80 502.895   3 
  -5   5  -4 7048.27 618.674   3 
  -6   5  -4 16793.3 992.739   3 
  -7   5  -4 3366.85 463.781   3 
  -8   5  -4 1003.21 299.934   3 
 -11   6   4-47.2505 143.739   2 
 -10   6   4-98.8980 155.492   2 
  -9   6   4 512.162 199.136   2 
  -8   6   4-63.9418 161.468   2 
  -8   6   4 166.713 101.732   3 
   7   6  -4 4258.48 418.865   1 
   6   6  -4 221.465 127.596   1 
   5   6  -4 1428.44 112.811   3 
   5   6  -4 1554.17 230.513   1 
   4   6  -4 9337.15 364.713   3 
   4   6  -4 9120.48 525.876   1 
   3   6  -4 335.064 111.227   1 
   3   6  -4 269.327 86.5447   3 
   2   6  -4 954.116 154.174   3 
   2  -6  -4 1148.42 105.944   1 
   1  -6  -4 3397.11 224.554   1 
   1   6  -4 3819.23 307.978   3 
   0   6  -4 6950.53 454.017   3 
   0  -6  -4 7421.29 392.598   1 
   0   6  -4 6242.36 421.873   2 
  -1   6  -4 5250.78 366.561   2 
  -1   6  -4 5119.58 416.711   3 
  -1  -6  -4 5924.06 406.453   1 
  -2   6  -4 2594.72 251.577   2 
  -2   6  -4 2730.13 330.662   3 
  -3   6  -4 212.889 152.982   3 
  -4   6  -4 8642.32 652.887   3 
  -5   6  -4 18.5176 168.203   3 
  -6   6  -4 1237.37 267.557   3 
  -7   6  -4 955.870 259.417   3 
  -8   6  -4 646.630 236.463   3 
 -11   7   4 283.074 172.571   2 
 -10   7   4 798.588 280.245   2 
  -9   7   4-156.155 186.611   2 
  -8   7   4 2035.73 251.247   3 
   7   7  -4-43.1343 136.720   1 
   6   7  -4 5871.30 463.927   1 
   6   7  -4 5304.22 222.732   3 
   6   7  -4 5164.87 219.883   3 
   5   7  -4 1386.28 136.350   3 
   5   7  -4 1390.41 240.495   1 
   4   7  -4 3920.12 255.919   3 
   4   7  -4 3744.36 356.080   1 
   3   7  -4 1002.21 195.508   1 
   3   7  -4 1286.82 166.798   3 
   2   7  -4 2847.75 267.481   3 
   1  -7  -4 220.667 71.8824   1 
   1   7  -4 298.508 122.333   3 
   0  -7  -4 18732.3 684.256   1 
   0   7  -4 20916.7 833.238   3 
  -1  -7  -4 125.326 71.0269   1 
  -1   7  -4 282.382 137.271   3 
  -1   7  -4 290.904 101.897   2 
  -2   7  -4 197.900 107.628   3 
  -3   7  -4 4064.43 427.273   3 
  -4   7  -4 867.138 225.120   3 
  -5   7  -4 34396.9 1434.36   3 
  -6   7  -4 1975.56 347.182   3 
  -7   7  -4 9143.23 776.885   3 
  -8   7  -4 5114.78 592.907   3 
 -11   8   4-0.49178 176.373   2 
 -10   8   4 415.119 190.802   2 
   8   8  -4 550.772 184.653   1 
  -8   8   4 855.627 192.480   3 
   7   8  -4 838.014 201.009   1 
   6   8  -4 458.165 174.234   1 
   6   8  -4 148.535 47.3712   3 
   5   8  -4 9404.43 409.440   3 
   5   8  -4 10687.9 639.250   1 
   4   8  -4 117.118 59.9167   3 
   4   8  -4 160.450 112.929   1 
   3   8  -4 51715.6 1305.83   3 
   3   8  -4 50453.1 1507.23   1 
   2   8  -4 2665.56 260.056   3 
   1   8  -4 5771.40 413.590   3 
   1  -8  -4 5290.89 319.440   1 
   0  -8  -4 112.908 79.4964   1 
   0   8  -4 379.612 163.928   3 
  -1   8  -4 29.4411 92.4639   3 
  -2   8  -4 147.884 100.395   3 
  -3   8  -4 5101.36 491.694   3 
  -4   8  -4-25.6920 138.516   3 
  -5   8  -4 22165.6 1150.86   3 
  -6   8  -4-332.835 219.599   3 
  -7   8  -4 618.393 224.894   3 
  -8   8  -4 4196.32 566.268   3 
 -10   9   4 260.543 199.553   2 
   8   9  -4 1859.12 334.565   1 
  -8   9   4 1754.66 269.814   3 
   7   9  -4 147.712 134.253   1 
   6   9  -4 1512.75 264.560   1 
   5   9  -4 2944.74 346.270   1 
   4   9  -4 2685.06 337.564   1 
   4   9  -4 2495.32 238.403   3 
   3   9  -4 146.069 148.574   1 
   3   9  -4 208.631 127.084   3 
   2   9  -4 4670.42 369.137   3 
   1   9  -4 130.805 125.964   3 
   1  -9  -4 168.614 75.3451   1 
   0   9  -4 7544.76 526.566   3 
   0  -9  -4 7849.71 458.000   1 
  -1   9  -4 8787.89 600.434   3 
  -2   9  -4 2938.22 343.914   3 
  -3   9  -4 965.317 242.901   3 
  -4   9  -4 3376.64 424.262   3 
  -5   9  -4 249.725 143.454   3 
  -6   9  -4 5032.76 574.878   3 
  -7   9  -4 315.167 145.369   3 
   8  10  -4 1801.75 344.911   1 
   7  10  -4 5026.27 512.378   1 
   6  10  -4 4318.72 448.371   1 
  -5  10   4 6355.90 256.612   1 
   5  10  -4 5594.32 512.831   1 
   4  10  -4-134.740 122.584   1 
   4  10  -4 92.0675 64.4641   3 
   3  10  -4 25128.7 900.376   3 
   3  10  -4 27718.6 1125.47   1 
   2  10  -4 1828.00 245.076   3 
   1  10  -4 13139.3 694.353   3 
   1 -10  -4 12448.0 559.543   1 
   0  10  -4 9976.42 623.903   3 
   0 -10  -4 8743.11 505.095   1 
  -1  10  -4 625.712 198.252   3 
  -2  10  -4 55077.7 1771.19   3 
  -3  10  -4 332.307 128.667   3 
  -4  10  -4 2219.89 349.638   3 
  -5  10  -4 14792.4 954.931   3 
  -6  10  -4 1968.27 375.869   3 
  -7  10  -4 2319.94 417.653   3 
   8  11  -4 9945.15 803.763   1 
   7  11  -4 322.582 177.776   1 
   6  11  -4-9.80914 112.128   1 
   5  11  -4 7276.41 599.712   1 
   4  11  -4 3256.13 396.200   1 
  -4  11   4 3358.91 239.469   1 
   3  11  -4 3454.29 331.669   3 
   3  11  -4 2725.25 361.437   1 
   2  11  -4 2120.01 316.776   1 
   2  11  -4 2589.86 308.558   3 
   1  11  -4 3532.37 371.123   3 
   0  11  -4 7322.34 554.944   3 
  -1  11  -4 670.581 180.678   3 
  -2  11  -4 17482.6 967.054   3 
  -3  11  -4 28848.4 1290.56   3 
  -4  11  -4 162.494 161.698   3 
  -5  11  -4 437.735 163.305   3 
  -6  11  -4-173.024 166.197   3 
   8  12  -4 5227.06 604.525   1 
   7  12  -4 566.984 230.876   1 
   6  12  -4 20004.7 1060.83   1 
   5  12  -4 152.221 177.518   1 
  -4  12   4 10784.6 470.058   1 
   4  12  -4 10748.4 741.176   1 
  -3  12   4 14892.4 608.373   1 
   3  12  -4 14864.3 878.740   1 
   2  12  -4 7465.36 530.962   3 
   2  12  -4 8171.25 641.310   1 
   1  12  -4 3657.25 391.879   3 
   0  12  -4 42501.7 1490.48   3 
  -1  12  -4 3313.57 401.280   3 
  -2  12  -4 74181.0 2231.70   3 
  -3  12  -4 1157.09 305.902   3 
  -4  12  -4 181.200 146.419   3 
  -5  12  -4 5811.26 621.734   3 
  -6  12  -4 7940.27 748.327   3 
   9  13  -4 8039.29 761.144   1 
   8  13  -4 160.979 181.220   1 
   7  13  -4 2366.67 391.768   1 
   6  13  -4 11483.5 821.184   1 
   5  13  -4 443.879 192.900   1 
   4  13  -4 177.221 149.328   1 
   3  13  -4 811.435 234.096   1 
  -3  13   4 699.688 153.509   1 
   2  13  -4 5335.26 471.013   3 
   2  13  -4 5415.76 539.538   1 
   1  13  -4 20769.8 991.882   3 
   0  13  -4 91.0821 126.113   3 
  -1  13  -4 999.508 248.486   3 
  -2  13  -4 1280.61 337.625   3 
  -3  13  -4-8.97441 160.093   3 
  -4  13  -4 120.719 137.464   3 
  -5  13  -4 4248.59 562.013   3 
   8  14  -4 231.644 189.487   1 
   7  14  -4 4024.74 522.828   1 
   6  14  -4 1315.07 286.252   1 
   5  14  -4 15039.8 965.195   1 
   4  14  -4 10926.4 803.224   1 
   3  14  -4 34757.2 1472.52   1 
   2  14  -4 27321.1 1158.35   3 
  -2  14   4 24834.7 950.595   1 
   2  14  -4 25773.3 1246.23   1 
   1  14  -4 3435.37 459.850   1 
   1  14  -4 2757.07 356.310   3 
   0  14  -4 1106.47 263.462   3 
  -1  14  -4 8471.78 681.979   3 
  -2  14  -4 187.248 166.454   3 
  -3  14  -4 245.666 217.429   3 
  -4  14  -4 1060.24 276.715   3 
  -5  14  -4 234.111 187.186   3 
   7  15  -4 5225.64 608.738   1 
   6  15  -4-107.178 181.364   1 
   5  15  -4 2338.59 401.527   1 
   4  15  -4 3775.76 495.297   1 
   3  15  -4 1719.61 358.479   1 
  -2  15   4 448.653 172.746   1 
   2  15  -4 136.817 148.136   3 
   2  15  -4-0.82710 147.063   1 
   1  15  -4 5073.33 512.994   3 
   1  15  -4 6345.06 634.543   1 
   0  15  -4 4778.37 536.733   3 
  -1  15  -4 223.647 173.243   3 
  -2  15  -4 1282.40 306.079   3 
  -3  15  -4 4392.73 547.667   3 
  -4  15  -4 68.6045 173.005   3 
   6  16  -4 3901.50 529.553   1 
   5  16  -4 87.3772 170.716   1 
   4  16  -4 7689.76 737.931   1 
   3  16  -4-18.7128 134.465   1 
   2  16  -4 9486.18 722.188   3 
   2  16  -4 10778.0 839.605   1 
   1  16  -4 248.986 180.180   1 
   1  16  -4 116.384 119.399   3 
   0  16  -4 1300.79 286.796   3 
  -1  16  -4 4408.26 532.182   3 
  -2  16  -4 4197.63 554.335   3 
  -3  16  -4 3574.34 530.382   3 
   4  17  -4 58.2027 166.859   1 
   3  17  -4 49.7251 126.499   1 
   2  17  -4 907.808 219.973   3 
   2  17  -4 1020.24 282.478   1 
   1  17  -4 105.322 149.805   1 
   1  17  -4 208.179 127.186   3 
   0  17  -4 14.7761 148.224   1 
   0  17  -4-209.756 227.743   3 
  -1  17  -4 2865.56 437.906   3 
  -2  17  -4 332.333 186.512   3 
   2  18  -4 334.036 182.057   3 
   1  18  -4 4467.60 531.720   3 
   0  18  -4 2118.04 376.128   3 
  -1  18  -4 257.964 152.176   3 
   2  19  -4 330.793 193.121   3 
   1  19  -4-101.127 161.782   3 
 -11   0   5 24.1431 176.787   2 
 -10   0   5-58.8588 197.533   2 
  -9   0   5 417.527 245.651   2 
  -8   0   5-46.4325 145.314   2 
  -7   0   5 107.479 170.224   2 
  -6   0   5-97.6607 134.491   2 
  -5   0   5-83.4541 117.370   2 
  -5   0   5-3.60485 14.9660   3 
   5   0  -5 12.5786 52.0244   1 
   4   0  -5 87.2868 54.4162   1 
  -4   0   5 83.6946 110.226   2 
  -4   0   5 35.3437 47.0074   3 
  -3   0   5-82.5963 100.221   2 
  -3   0   5 52.2681 61.9517   3 
  -2   0   5-57.3270 90.6616   2 
  -2   0   5 109.044 75.7309   3 
  -1   0   5-100.745 108.932   2 
  -1   0   5-29.7602 83.3341   3 
   0   0  -5 69.4162 94.4748   3 
   0   0   5 43.2335 90.3830   2 
  -1   0  -5-128.271 120.053   3 
   1   0   5-72.4244 76.9000   2 
  -2   0  -5 97.7305 137.775   3 
  -3   0  -5-210.669 133.872   3 
  -4   0  -5-122.362 141.085   3 
  -5   0  -5-52.9205 129.901   3 
  -6   0  -5 126.845 140.022   3 
  -7   0  -5-281.496 196.289   3 
  -8   0  -5-273.176 177.326   3 
 -11   1   5 937.640 293.439   2 
 -11  -1   5 1005.40 305.837   2 
 -10   1   5 377.196 232.771   2 
 -10  -1   5-251.012 239.888   2 
  -9   1   5-107.063 165.669   2 
  -9  -1   5 132.854 131.721   2 
  -8   1   5 2878.25 397.894   2 
  -8  -1   5 2150.54 367.144   2 
  -7   1   5-274.683 196.641   2 
  -7  -1   5 61.1501 146.264   2 
  -6   1   5 524.120 188.841   2 
  -6  -1   5 230.576 166.539   2 
   5   1  -5 9.01360 49.0239   1 
  -5   1   5 45.8565 37.8772   3 
  -4   1   5 2280.03 181.432   3 
  -4  -1   5 2142.61 148.507   3 
  -4   1   5 1948.83 289.893   2 
  -4  -1   5 2494.51 329.879   2 
   4   1  -5 1887.35 180.057   1 
   4  -1  -5 2071.29 134.460   1 
  -3   1   5 3941.06 279.682   3 
  -3  -1   5 3959.96 257.149   3 
  -3   1   5 4840.89 402.175   2 
  -3  -1   5 4441.90 394.189   2 
  -2   1   5 240.098 101.068   2 
  -2   1   5 50.5887 78.8644   3 
  -2  -1   5 115.144 101.923   2 
  -2  -1   5 36.0315 51.9125   3 
  -1   1   5 18872.7 750.517   3 
  -1  -1   5 18445.8 727.360   3 
  -1   1   5 18826.1 733.302   2 
   1   1  -5 17177.1 707.047   3 
  -1  -1   5 18291.0 739.992   2 
   0  -1   5 4509.46 318.758   2 
   0   1   5 4483.10 322.270   2 
   0   1  -5 4456.78 373.453   3 
  -1   1  -5 10614.0 608.729   3 
   1   1   5 10158.4 439.109   2 
  -2  -1  -5 2335.69 310.661   3 
  -2   1  -5 1656.37 269.278   3 
  -3  -1  -5 6625.00 556.941   3 
  -3   1  -5 6427.64 539.715   3 
  -4  -1  -5 20626.7 1037.22   3 
  -4   1  -5 18832.1 995.347   3 
  -5  -1  -5 8502.10 692.002   3 
  -5   1  -5 8590.71 693.583   3 
  -6  -1  -5 1861.65 340.651   3 
  -6   1  -5 1401.94 300.492   3 
  -7  -1  -5-162.500 149.906   3 
  -7   1  -5-31.8239 135.594   3 
  -8  -1  -5 1772.21 396.583   3 
  -8   1  -5 1651.37 375.938   3 
 -11   2   5 183.239 154.827   2 
 -11  -2   5 121.236 139.323   2 
 -10   2   5 8235.16 746.981   2 
 -10  -2   5 7903.11 733.562   2 
  -9   2   5 2967.93 436.623   2 
  -9  -2   5 3551.06 480.397   2 
  -8   2   5-66.1811 163.323   2 
  -8  -2   5-234.909 168.940   2 
  -7   2   5 1687.98 308.497   2 
  -7  -2   5 1365.95 281.084   2 
   6   2  -5 4444.93 322.665   1 
  -6   2   5 4133.58 449.926   2 
  -6  -2   5 3997.08 438.224   2 
  -6   2   5 4110.35 193.577   3 
   5   2  -5 53724.6 1282.60   1 
  -5   2   5 54201.0 1681.51   2 
  -5  -2   5 54858.3 1679.78   2 
  -5   2   5 52880.8 1136.08   3 
   4   2  -5 17867.4 638.542   1 
  -4   2   5 19286.5 879.089   2 
  -4  -2   5 17160.8 837.415   2 
  -4   2   5 19064.8 616.785   3 
  -3  -2   5 22573.9 676.821   3 
  -3   2   5 23077.3 927.181   2 
  -3  -2   5 21758.3 916.596   2 
  -3   2   5 22662.7 747.841   3 
  -2  -2   5 1936.41 202.189   3 
  -2   2   5 1782.53 245.823   2 
   2   2  -5 1532.03 189.341   3 
  -2   2   5 1793.46 213.527   3 
  -2  -2   5 1796.01 257.859   2 
  -1   2   5 25383.4 891.812   3 
  -1  -2   5 24352.1 869.929   2 
  -1  -2   5 23957.3 846.324   3 
   1   2  -5 22824.7 849.678   2 
  -1   2   5 23633.3 846.048   2 
   1   2  -5 23914.1 847.833   3 
   0   2  -5 94.6137 74.9791   2 
   0   2   5 75.0777 79.3707   2 
   0   2  -5 46.3281 109.878   3 
  -1   2  -5 18195.7 657.269   2 
   1   2   5 19972.8 656.057   2 
  -1   2  -5 20434.5 874.231   3 
   2   2   5 13843.9 460.995   2 
  -2   2  -5 14010.2 767.926   3 
  -3   2  -5 30487.6 1230.61   3 
  -4   2  -5 13198.4 832.552   3 
  -5   2  -5 4193.62 486.413   3 
  -6   2  -5 613.632 258.667   3 
  -7   2  -5 3001.41 443.978   3 
  -8   2  -5 218.775 188.748   3 
 -11   3   5 134.640 200.230   2 
 -11  -3   5 8.17202 129.182   2 
 -10   3   5 2273.76 420.095   2 
 -10  -3   5 2407.59 431.104   2 
  -9   3   5 94.1339 149.222   2 
  -9  -3   5 95.2971 134.283   2 
  -8   3   5 3428.34 442.876   2 
  -8  -3   5 3292.81 446.388   2 
  -7   3   5-43.8580 148.691   2 
  -7  -3   5-205.480 161.785   2 
  -7   3   5 40.5455 44.9669   3 
  -6   3   5 987.529 236.752   2 
  -6   3   5 1123.25 123.776   3 
  -6  -3   5 1098.07 238.755   2 
   6   3  -5 1059.74 169.406   1 
  -5   3   5 780.669 180.299   2 
  -5   3   5 912.576 120.648   3 
  -5  -3   5 918.416 214.545   2 
   5   3  -5 1252.32 183.511   1 
  -4   3   5 1567.85 258.470   2 
  -4   3   5 1414.89 173.779   3 
  -4  -3   5 1672.15 260.565   2 
   4   3  -5 1438.97 185.848   1 
   3  -3  -5 6964.18 210.210   1 
  -3   3   5 7399.41 505.081   2 
   3   3  -5 7084.20 351.429   3 
  -3   3   5 7603.49 425.803   3 
  -3  -3   5 6960.83 500.354   2 
  -2   3   5 1732.25 236.736   2 
  -2  -3   5 1983.75 216.061   3 
  -2   3   5 2029.17 235.231   3 
   2   3  -5 1992.47 207.611   3 
  -2  -3   5 1913.78 259.311   2 
  -1  -3   5 2974.15 285.411   3 
  -1   3   5 2631.96 271.797   2 
   1   3  -5 3561.13 319.392   2 
  -1   3   5 3359.70 312.758   3 
   1   3  -5 3292.48 292.588   3 
   0   3   5 21406.4 757.186   2 
   0   3  -5 21271.9 778.737   2 
   0   3  -5 21080.0 853.543   3 
  -1   3  -5 204.452 86.2353   2 
   1   3   5 202.369 92.3405   2 
  -1   3  -5 229.823 149.230   3 
  -2   3  -5 49.9793 55.6582   2 
   2   3   5 38.8342 47.8473   2 
  -3   3  -5 1972.53 293.435   3 
  -3   3  -5 2126.35 168.259   2 
  -4   3  -5 78655.4 2272.89   3 
  -5   3  -5 517.905 200.705   3 
  -6   3  -5 13617.0 925.779   3 
  -7   3  -5 3693.97 503.574   3 
 -11   4   5 2836.42 447.659   2 
 -11  -4   5 2616.03 447.423   2 
 -10   4   5 2794.41 442.527   2 
 -10  -4   5 3466.89 495.455   2 
  -9   4   5 2981.89 460.099   2 
  -9  -4   5 2887.16 449.091   2 
  -8   4   5 784.583 237.071   2 
  -8  -4   5 1086.91 264.068   2 
   7   4  -5 5782.24 434.913   1 
  -7   4   5 6312.91 576.881   2 
  -7  -4   5 5381.78 539.040   2 
  -6   4   5 615.598 182.974   2 
   6   4  -5 449.246 129.994   1 
  -6  -4   5 511.760 205.120   2 
  -5   4   5-132.645 161.911   2 
   5   4  -5 21.1956 62.4912   1 
  -5  -4   5-180.765 175.110   2 
  -4   4   5-163.163 181.224   2 
   4   4  -5 12.7390 35.2499   3 
  -4  -4   5-211.563 185.605   2 
   4   4  -5 14.8855 82.0162   1 
  -3   4   5 5910.36 456.954   2 
  -3   4   5 5350.38 370.874   3 
   3   4  -5 5790.76 319.097   3 
   2  -4  -5-28.3024 39.9675   1 
  -2   4   5 22.2931 68.7034   3 
   2   4  -5-37.9497 59.8955   3 
  -2   4   5 34.3577 108.949   2 
  -1   4   5 138.583 82.5657   2 
   1   4  -5 130.863 84.8984   3 
  -1  -4   5 176.685 86.6198   3 
   0   4  -5 5801.78 427.571   3 
   0   4   5 5047.03 357.346   2 
   0   4  -5 5450.21 387.177   2 
   1   4   5 131.868 77.4454   2 
  -1   4  -5 241.890 98.0962   2 
  -1   4  -5 214.496 117.778   3 
  -2   4  -5 18441.3 893.773   3 
   2   4   5 19303.2 604.232   2 
  -2   4  -5 17934.9 656.544   2 
  -3   4  -5 35052.0 1326.84   3 
  -3   4  -5 33847.6 876.561   2 
   3   4   5 32201.1 712.823   2 
  -4   4  -5 3168.63 415.464   3 
  -5   4  -5 1831.38 314.256   3 
  -6   4  -5 58.9233 176.271   3 
  -7   4  -5-107.322 185.632   3 
 -11   5   5 321.830 230.340   2 
 -10   5   5 329.221 162.125   2 
  -9   5   5 718.853 236.990   2 
  -9  -5   5 786.565 244.001   2 
  -8   5   5 31.8099 146.462   2 
  -8  -5   5-154.624 180.741   2 
  -7   5   5 102.656 167.209   2 
   7   5  -5 18.7455 92.4089   1 
  -7  -5   5-206.963 203.180   2 
   6   5  -5 276.802 113.911   1 
  -6   5   5 421.081 182.260   2 
  -6  -5   5 381.113 178.995   2 
  -5   5   5 973.074 205.647   2 
   5   5  -5 791.773 173.523   1 
   4   5  -5 65.6229 39.6879   3 
   4   5  -5 198.891 108.937   1 
   3   5  -5 420.073 111.502   3 
   2  -5  -5 1669.31 134.042   1 
   2   5  -5 1688.33 207.902   3 
   1   5  -5 28115.7 981.213   3 
   1  -5  -5 28624.8 830.111   1 
   0   5  -5 800.994 200.301   3 
  -1   5  -5 4460.53 424.319   3 
  -1   5  -5 4068.74 324.115   2 
   2   5   5 51.8383 60.3407   2 
  -2   5  -5 178.790 89.4328   2 
  -2   5  -5 175.636 115.032   3 
   3   5   5-5.27827 40.6852   2 
  -3   5  -5-25.4620 64.0610   2 
  -3   5  -5 2.53433 135.680   3 
  -4   5  -5 3886.11 447.432   3 
  -5   5  -5 25766.0 1245.64   3 
  -6   5  -5 1953.00 368.097   3 
  -7   5  -5 3882.98 513.778   3 
 -10   6   5-0.47307 158.578   2 
  -9   6   5 149.762 158.740   2 
   8   6  -5 12584.4 726.097   1 
  -8   6   5 12814.0 878.102   2 
  -7   6   5 4228.85 496.848   2 
   7   6  -5 4429.97 412.908   1 
   6   6  -5 23.7116 106.286   1 
   5   6  -5 20.1511 83.5761   1 
   5   6  -5 20.1492 26.0081   3 
   4   6  -5 7499.49 353.239   3 
   4   6  -5 6504.60 462.655   1 
   3   6  -5 3301.09 275.048   3 
   2   6  -5 26962.3 911.445   3 
   2  -6  -5 27530.0 679.623   1 
   1   6  -5 14370.0 676.959   3 
   1  -6  -5 13516.8 526.148   1 
   0  -6  -5 259.064 103.886   1 
   0   6  -5 24.3808 106.581   3 
  -1   6  -5 2982.71 347.731   3 
  -2   6  -5 542.168 127.243   2 
  -2   6  -5 646.875 210.502   3 
  -3   6  -5 16069.3 900.994   3 
  -3   6  -5 13924.8 594.666   2 
  -4   6  -5 18524.5 1028.68   3 
  -5   6  -5 960.430 278.742   3 
  -6   6  -5 240.247 158.628   3 
  -7   6  -5 763.948 266.344   3 
 -10   7   5 836.740 305.755   2 
  -9   7   5 5.81885 162.618   2 
  -8   7   5 62.8214 147.513   2 
   8   7  -5 155.962 147.221   1 
   7   7  -5 261.832 140.594   1 
   6   7  -5 2452.42 311.077   1 
   5   7  -5 1172.87 124.481   3 
   5   7  -5 1114.26 211.189   1 
   4   7  -5 4302.85 283.655   3 
   4   7  -5 4424.62 412.093   1 
   3   7  -5 5710.08 370.614   3 
   3   7  -5 6015.01 461.838   1 
   2   7  -5 21.5221 99.2587   3 
   2  -7  -5 12.3735 35.9414   1 
   1   7  -5 9337.57 557.859   3 
   1  -7  -5 8847.42 421.864   1 
   0   7  -5 7478.24 534.929   3 
   0  -7  -5 6177.59 399.904   1 
  -1   7  -5 7027.95 551.124   3 
  -2   7  -5 459.075 167.735   3 
  -3   7  -5 608.638 214.223   3 
  -4   7  -5-165.892 190.357   3 
  -5   7  -5 1998.82 347.587   3 
  -6   7  -5 213.095 137.775   3 
  -7   7  -5 985.493 308.317   3 
 -10   8   5 963.045 308.673   2 
  -9   8   5 8511.72 772.075   2 
   8   8  -5 3063.68 405.583   1 
   7   8  -5 7605.35 588.846   1 
   6   8  -5 18409.7 898.226   1 
   5   8  -5 4212.25 263.965   3 
   5   8  -5 4186.54 415.197   1 
   4   8  -5 588.228 124.257   3 
   4   8  -5 496.451 188.467   1 
   3   8  -5 8444.84 469.616   3 
   3   8  -5 8218.21 572.809   1 
   2   8  -5 7259.57 473.223   3 
   2  -8  -5 7029.02 322.831   1 
   1   8  -5 6406.39 470.777   3 
   1  -8  -5 6037.45 359.392   1 
   0  -8  -5 38626.0 1148.42   1 
   0   8  -5 40674.0 1365.94   3 
  -1   8  -5 822.490 233.062   3 
  -2   8  -5 2699.75 361.545   3 
  -3   8  -5 5494.06 544.557   3 
  -4   8  -5 2181.96 368.042   3 
  -5   8  -5 1211.08 306.797   3 
  -6   8  -5 793.023 277.283   3 
  -9   9   5 1032.20 326.744   2 
   8   9  -5 132.260 153.657   1 
   7   9  -5 1134.81 251.029   1 
   6   9  -5 1133.76 252.264   1 
   5   9  -5-4.14244 115.777   1 
   5   9  -5 195.232 92.8749   3 
   4   9  -5 6923.59 410.365   3 
   4   9  -5 6865.87 551.124   1 
   3   9  -5 3056.03 295.664   3 
   3   9  -5 3003.04 362.295   1 
   2   9  -5 2395.56 283.764   3 
   1   9  -5 740.726 197.833   3 
   1  -9  -5 856.494 139.666   1 
   0   9  -5 3817.19 408.167   3 
   0  -9  -5 3864.34 333.745   1 
  -1   9  -5 1692.56 309.166   3 
  -2   9  -5 9457.57 698.394   3 
  -3   9  -5 594.137 219.271   3 
  -4   9  -5 679.346 262.311   3 
  -5   9  -5 1449.64 336.950   3 
  -6   9  -5-142.562 184.454   3 
   9  10  -5 3207.60 445.195   1 
   8  10  -5 388.448 209.969   1 
   7  10  -5 487.335 161.642   1 
   6  10  -5 829.605 238.138   1 
   5  10  -5 5495.36 514.437   1 
   4  10  -5 14756.2 670.089   3 
   4  10  -5 14775.5 839.213   1 
   3  10  -5 433.676 126.156   3 
   3  10  -5 377.553 149.503   1 
   2  10  -5 3819.04 367.485   3 
   1  10  -5 622.274 182.854   3 
   0  10  -5 835.726 196.927   3 
  -1  10  -5 17452.9 936.614   3 
  -2  10  -5 4482.56 509.255   3 
  -3  10  -5 6745.60 630.831   3 
  -4  10  -5 240.315 194.200   3 
  -5  10  -5 1591.16 347.320   3 
  -6  10  -5 241.220 177.129   3 
   9  11  -5 289.970 147.041   1 
   8  11  -5 323.216 194.600   1 
   7  11  -5 1031.51 251.887   1 
   6  11  -5 991.116 265.109   1 
   5  11  -5 306.555 153.326   1 
   4  11  -5 7.51490 99.8885   3 
   4  11  -5 208.428 152.521   1 
   3  11  -5-23.2384 92.3377   3 
   3  11  -5-221.292 174.157   1 
   2  11  -5 2653.20 320.478   3 
   1  11  -5 3176.31 355.043   3 
   0  11  -5 2699.46 357.131   3 
  -1  11  -5 13629.1 844.239   3 
  -2  11  -5 24794.8 1213.68   3 
  -3  11  -5 3761.54 478.195   3 
  -4  11  -5 707.224 240.137   3 
  -5  11  -5 362.506 174.986   3 
   9  12  -5 2547.43 427.532   1 
   8  12  -5 61.9874 137.165   1 
   7  12  -5 3935.15 487.209   1 
   6  12  -5 1759.75 330.165   1 
   5  12  -5 7818.58 664.747   1 
   4  12  -5 783.188 180.340   3 
   4  12  -5 1263.11 285.796   1 
   3  12  -5 484.910 167.615   3 
   3  12  -5 460.069 189.166   1 
   2  12  -5 268.284 192.197   1 
   2  12  -5 25.4068 116.502   3 
   1  12  -5 113.719 125.804   3 
   0  12  -5 15370.0 886.467   3 
  -1  12  -5 1057.54 267.303   3 
  -2  12  -5 4879.37 526.398   3 
  -3  12  -5 1051.10 277.820   3 
  -4  12  -5 830.420 234.286   3 
  -5  12  -5 175.356 151.156   3 
   8  13  -5 3371.15 485.881   1 
   7  13  -5 267.847 171.311   1 
   6  13  -5 648.856 201.974   1 
   5  13  -5 762.169 229.595   1 
   4  13  -5 1377.98 239.802   3 
   4  13  -5 1036.87 272.480   1 
   3  13  -5 2657.20 336.614   3 
   3  13  -5 2935.94 424.141   1 
   2  13  -5 24944.6 1100.79   3 
   2  13  -5 24832.9 1224.18   1 
   1  13  -5 1027.38 260.398   3 
   0  13  -5 4787.43 504.889   3 
  -1  13  -5 13773.0 896.330   3 
  -2  13  -5 1145.24 262.986   3 
  -3  13  -5 1881.58 373.931   3 
  -4  13  -5 517.770 204.500   3 
   7  14  -5 17194.1 1096.37   1 
   6  14  -5-94.8766 166.375   1 
   5  14  -5 204.163 173.963   1 
   4  14  -5-14.7277 138.323   1 
   3  14  -5 8561.69 634.639   3 
   3  14  -5 9859.06 780.428   1 
   2  14  -5 1154.08 274.267   1 
   2  14  -5 714.643 237.590   3 
   1  14  -5 167.500 151.170   3 
   0  14  -5 169.383 142.799   3 
  -1  14  -5 6237.07 619.535   3 
  -2  14  -5 453.688 230.085   3 
  -3  14  -5-122.760 205.826   3 
   6  15  -5 78.0492 179.169   1 
   5  15  -5 306.537 182.770   1 
   4  15  -5-49.2548 131.024   1 
   3  15  -5 1194.85 239.169   3 
   3  15  -5 1077.98 286.766   1 
   2  15  -5 11020.2 773.324   3 
   2  15  -5 11595.6 879.257   1 
   1  15  -5 2145.80 395.686   1 
   1  15  -5 1526.08 296.448   3 
   0  15  -5 191.548 184.885   3 
  -1  15  -5 472.013 154.513   3 
  -2  15  -5 487.205 266.904   3 
  -3  15  -5 571.143 252.310   3 
   4  16  -5 1443.96 345.440   1 
   3  16  -5-5.78609 154.031   3 
   3  16  -5 52.1780 151.219   1 
   2  16  -5 2234.43 364.028   3 
   2  16  -5 2720.31 451.062   1 
   1  16  -5 713.787 246.759   1 
   1  16  -5 573.963 208.283   3 
   0  16  -5 59.2364 158.472   3 
  -1  16  -5 120.894 131.356   3 
  -2  16  -5 570.316 215.172   3 
   2  17  -5 294.624 169.207   3 
   1  17  -5 670.942 235.173   3 
   0  17  -5 2498.24 443.651   3 
  -1  17  -5 646.208 226.190   3 
   2  18  -5 368.152 198.997   3 
   1  18  -5 517.510 256.976   3 
   0  18  -5 169.997 181.708   3 
 -10   0   6 162.902 179.752   2 
  -9   0   6 313.934 180.451   2 
  -8   0   6 151.201 175.884   2 
  -7   0   6 216.706 194.954   2 
  -6   0   6 200050. 4332.55   2 
   5   0  -6 20333.2 589.832   1 
  -5   0   6 25561.2 1133.83   2 
  -4   0   6 57304.4 1312.73   3 
   4   0  -6 57247.9 1252.48   1 
  -4   0   6 59588.5 1793.32   2 
  -3   0   6 3669.95 295.781   3 
  -3   0   6 4590.38 424.030   2 
  -2   0   6 3886.84 331.623   3 
  -2   0   6 4105.59 383.510   2 
  -1   0   6 2885.96 306.494   2 
   0   0   6 5975.99 403.927   2 
  -1   0  -6 736.185 196.864   3 
  -2   0  -6 36931.6 1407.66   3 
  -3   0  -6 7262.06 622.810   3 
  -4   0  -6 7648.16 668.783   3 
  -5   0  -6 6513.86 648.413   3 
  -6   0  -6 1572.22 369.950   3 
 -10   1   6 1077.52 298.182   2 
 -10  -1   6 1367.14 314.489   2 
  -9   1   6 241.830 209.600   2 
  -9  -1   6-226.172 247.805   2 
  -8   1   6 1230.85 274.316   2 
  -8  -1   6 1635.55 357.555   2 
  -7   1   6 3393.19 457.779   2 
  -7  -1   6 3157.19 443.341   2 
   6   1  -6 25497.4 775.676   1 
  -6   1   6 25319.2 1188.62   2 
  -6  -1   6 24627.7 1193.02   2 
  -5   1   6 80969.8 2209.95   2 
  -5  -1   6 80259.0 2208.33   2 
   5   1  -6 76301.5 1581.10   1 
  -4   1   6 2105.08 209.037   3 
  -4  -1   6 2432.50 201.563   3 
  -4   1   6 2934.57 364.470   2 
  -4  -1   6 2361.80 338.436   2 
   4   1  -6 2223.39 212.603   1 
   4  -1  -6 2585.97 174.197   1 
  -3   1   6 1269.25 245.201   2 
  -3  -1   6 1136.05 225.617   2 
  -3   1   6 1153.05 175.581   3 
  -3  -1   6 1202.02 163.719   3 
  -2   1   6 2804.21 291.032   3 
  -2  -1   6 2591.81 267.586   3 
  -2   1   6 2804.10 308.997   2 
  -2  -1   6 2484.22 304.731   2 
   1   1  -6 2071.47 253.956   3 
  -1   1   6 2687.57 290.954   2 
  -1  -1   6 2511.46 295.904   2 
   0   1  -6 2558.17 316.815   3 
   0   1   6 2149.53 245.484   2 
  -1   1  -6 88.1063 104.214   3 
   1   1   6 118.527 78.1729   2 
  -2   1  -6 2033.04 322.352   3 
  -3   1  -6 2171.00 357.927   3 
  -4  -1  -6 19469.3 1077.98   3 
  -4   1  -6 19408.2 1082.02   3 
  -5  -1  -6-19.0747 172.696   3 
  -5   1  -6 146.671 191.027   3 
  -6   1  -6 907.504 280.784   3 
 -10   2   6 3174.01 481.313   2 
 -10  -2   6 2930.35 479.898   2 
  -9   2   6 6114.11 633.781   2 
  -9  -2   6 6141.62 647.972   2 
  -8   2   6 582.675 229.009   2 
  -8  -2   6 465.429 221.557   2 
  -7   2   6 2520.15 397.582   2 
  -7  -2   6 1428.20 322.636   2 
  -6   2   6 1659.03 331.693   2 
   6   2  -6 1410.46 186.703   1 
  -6  -2   6 1498.92 315.276   2 
  -5   2   6 31278.6 1283.44   2 
   5   2  -6 30415.3 915.538   1 
  -5  -2   6 30899.4 1285.74   2 
  -4   2   6 2608.87 237.808   3 
  -4  -2   6 1946.75 172.434   3 
  -4   2   6 2091.38 318.332   2 
  -4  -2   6 2340.16 316.842   2 
   4   2  -6 2308.76 237.707   1 
   4  -2  -6 2176.43 113.558   1 
  -3   2   6 1725.21 268.553   2 
  -3  -2   6 1528.36 247.733   2 
  -3  -2   6 1745.32 198.292   3 
   2   2  -6 1331.27 193.699   3 
  -2   2   6 1496.38 244.283   2 
  -2  -2   6 1326.68 235.214   2 
  -2  -2   6 1241.02 188.562   3 
  -1  -2   6 35082.1 1166.28   2 
  -1   2   6 35599.0 1154.82   2 
   1   2  -6 35202.0 1171.26   3 
   0   2  -6-23.2204 117.866   3 
   0   2   6 38.1666 74.1139   2 
   1   2   6 6080.43 375.352   2 
  -1   2  -6 6153.69 514.487   3 
  -2   2  -6 10775.3 721.803   3 
  -3   2  -6 4783.92 513.942   3 
  -4   2  -6 15366.6 958.073   3 
  -5   2  -6 3707.78 484.928   3 
  -6   2  -6 2313.99 423.176   3 
 -10   3   6 3135.37 478.252   2 
 -10  -3   6 2724.04 457.031   2 
  -9   3   6 1305.59 320.485   2 
  -9  -3   6 1484.34 328.101   2 
  -8   3   6 72.9892 152.028   2 
  -8  -3   6 150.616 165.139   2 
   7   3  -6 1461.63 209.961   1 
  -7   3   6 1475.16 287.715   2 
  -7  -3   6 1409.56 295.567   2 
   6   3  -6 1826.50 228.838   1 
  -6   3   6 1837.93 331.529   2 
  -6  -3   6 2195.11 328.944   2 
  -5   3   6 1370.81 279.908   2 
   5   3  -6 1313.46 196.828   1 
  -5  -3   6 1235.34 248.501   2 
  -4   3   6 1217.60 256.327   2 
  -4   3   6 1587.41 202.432   3 
  -4  -3   6 1273.76 222.018   2 
   4   3  -6 1688.53 217.881   1 
  -3   3   6 215.249 128.943   2 
   3   3  -6-5.39138 76.1498   3 
  -3   3   6 158.621 96.5463   3 
  -3  -3   6-14.3491 152.033   2 
  -3  -3   6 83.8657 63.1319   3 
  -2  -3   6 11241.5 574.890   3 
  -2   3   6 10901.7 647.536   2 
   2   3  -6 11828.2 591.808   3 
  -1   3   6 300.468 127.178   2 
   1   3  -6 75.3030 102.541   3 
   0   3   6 7717.27 467.880   2 
   0   3  -6 8319.76 565.919   3 
  -1   3  -6 735.415 208.159   3 
   1   3   6 715.717 138.211   2 
   2   3   6 18335.2 608.537   2 
  -2   3  -6 19951.3 997.940   3 
  -3   3  -6 3442.08 435.158   3 
  -4   3  -6-178.409 238.940   3 
  -5   3  -6 3185.45 474.758   3 
  -6   3  -6 1196.42 336.583   3 
 -10   4   6 1120.25 322.248   2 
 -10  -4   6 647.645 243.757   2 
  -9   4   6-64.3690 193.309   2 
  -9  -4   6 28.6175 149.734   2 
  -8   4   6 148.027 144.687   2 
  -8  -4   6 405.842 225.588   2 
  -7   4   6 1804.46 353.221   2 
   7   4  -6 2438.43 297.627   1 
  -7  -4   6 1849.82 346.894   2 
  -6   4   6 303.935 194.697   2 
  -6  -4   6 249.177 159.180   2 
   6   4  -6 463.374 129.470   1 
   5   4  -6 216.696 101.406   1 
  -5   4   6-87.9609 199.865   2 
  -5  -4   6-44.7356 220.519   2 
  -4  -4   6 3604.49 406.135   2 
   4   4  -6 4213.14 355.684   1 
  -4   4   6 3896.29 421.232   2 
  -4   4   6 4545.61 353.182   3 
   3  -4  -6 7959.82 253.856   1 
  -3   4   6 8666.00 605.314   2 
   3   4  -6 8687.87 457.924   3 
  -2  -4   6 11605.2 586.075   3 
  -2   4   6 12192.1 681.612   2 
   2   4  -6 11933.6 597.250   3 
  -1   4   6 22485.8 907.143   2 
   1   4  -6 24803.3 955.635   3 
   0   4   6 5125.59 386.351   2 
   0   4  -6 5777.13 474.399   3 
  -1   4  -6 8066.43 473.618   2 
   1   4   6 7974.74 453.367   2 
   2   4   6 1013.51 134.642   2 
  -2   4  -6 958.813 241.967   3 
  -3   4  -6 8925.22 698.823   3 
  -4   4  -6 263.572 159.825   3 
  -5   4  -6 1260.83 301.589   3 
  -6   4  -6 6874.07 708.989   3 
  -9   5   6 2718.66 433.908   2 
  -9  -5   6 2853.67 451.693   2 
   8   5  -6 48.9036 90.2207   1 
  -8   5   6 75.0564 162.454   2 
  -8  -5   6-147.200 192.842   2 
  -7   5   6-10.3928 139.537   2 
   7   5  -6-43.0471 86.2996   1 
  -7  -5   6 188.096 194.993   2 
  -6   5   6 2517.07 372.503   2 
  -6  -5   6 2101.24 353.128   2 
   6   5  -6 2491.60 293.836   1 
  -5   5   6 3474.81 416.281   2 
   5   5  -6 2959.61 323.302   1 
  -4   5   6 66.1518 138.988   2 
   4   5  -6 143.042 86.7984   3 
   4   5  -6 115.860 107.364   1 
  -3   5   6 730.492 209.131   2 
   3   5  -6 589.389 137.917   3 
  -2   5   6-189.640 163.623   2 
   2   5  -6-23.2417 83.6491   3 
   2  -5  -6 50.0029 50.4918   1 
  -1   5   6 141.676 110.941   2 
   1   5  -6 308.409 132.403   3 
   1  -5  -6 251.087 84.4325   1 
   0   5   6 93.0786 88.8097   2 
   0   5  -6 27.7419 148.845   3 
  -1   5  -6 3078.87 366.687   3 
   1   5   6 3239.91 292.894   2 
  -2   5  -6 3727.17 428.996   3 
   2   5   6 3708.16 272.966   2 
  -3   5  -6 3803.80 469.313   3 
  -4   5  -6 14972.5 961.067   3 
  -5   5  -6 922.056 283.282   3 
  -6   5  -6-58.4378 205.093   3 
  -9   6   6 1480.40 326.226   2 
   8   6  -6 348.045 168.281   1 
  -8   6   6 38.5375 169.251   2 
  -7   6   6 231.522 148.959   2 
   7   6  -6 344.862 148.959   1 
  -6   6   6 1852.18 344.947   2 
   6   6  -6 1306.10 222.213   1 
  -5   6   6 70.4085 142.265   2 
   5   6  -6-103.364 106.901   1 
  -4   6   6 191.757 154.895   2 
   4   6  -6 19.1665 63.6053   3 
   4   6  -6 165.709 128.735   1 
  -3   6   6 394.442 167.688   2 
   3   6  -6 217.966 85.9415   3 
   2   6  -6 5149.31 400.172   3 
   1   6  -6 3792.46 376.417   3 
  -1   6   6 3939.01 379.005   2 
   0   6   6 1479.61 221.213   2 
   0   6  -6 1207.99 241.797   3 
   0  -6  -6 1564.45 220.625   1 
   1   6   6 29.7230 84.0734   2 
  -1   6  -6 79.1902 117.398   3 
  -2   6  -6 2615.50 354.356   3 
   2   6   6 2456.41 233.700   2 
  -3   6  -6 48.8349 133.499   3 
  -4   6  -6 157.648 197.118   3 
  -5   6  -6 2999.66 457.751   3 
  -6   6  -6 355.291 196.526   3 
  -9   7   6-216.086 205.419   2 
  -8   7   6 3713.99 505.490   2 
   8   7  -6 3557.88 412.143   1 
  -7   7   6 1008.59 262.208   2 
   7   7  -6 656.613 187.029   1 
  -6   7   6 2150.03 382.094   2 
   6   7  -6 2805.10 332.201   1 
   5   7  -6 1426.57 261.343   1 
   4   7  -6 4207.13 299.371   3 
   4   7  -6 3443.70 373.556   1 
   3   7  -6 336.944 118.184   3 
   2   7  -6 5128.55 409.492   3 
   1   7  -6 1445.08 250.379   3 
   0   7  -6 35.2633 102.623   3 
  -1   7  -6 919.599 222.889   3 
  -2   7  -6 421.998 194.435   3 
  -3   7  -6 20328.1 1107.51   3 
  -4   7  -6 3355.76 465.674   3 
  -5   7  -6 7900.14 728.707   3 
  -9   8   6 324.199 209.401   2 
  -8   8   6-99.1290 147.185   2 
   8   8  -6 17.9639 102.794   1 
  -7   8   6 1174.40 285.162   2 
   7   8  -6 1464.31 264.420   1 
   6   8  -6 155.358 137.150   1 
   5   8  -6 15828.7 849.552   1 
   4   8  -6 264.831 110.796   3 
   4   8  -6 282.054 176.474   1 
   3   8  -6 1304.94 207.364   3 
   2   8  -6-35.3202 92.2218   3 
   1   8  -6 60.4815 109.011   3 
   0   8  -6 121.333 102.942   3 
  -1   8  -6 3324.38 411.980   3 
  -2   8  -6-145.830 167.891   3 
  -3   8  -6 14978.4 970.235   3 
  -4   8  -6 465.037 237.496   3 
  -5   8  -6 433.795 172.928   3 
   9   9  -6 179.746 141.998   1 
  -8   9   6 394.229 161.292   2 
   8   9  -6 192.798 131.459   1 
   7   9  -6 937.491 238.570   1 
   6   9  -6 1427.24 261.853   1 
   5   9  -6 491.139 177.488   1 
   4   9  -6 6228.64 543.752   1 
   3   9  -6 102.062 86.1347   3 
   3   9  -6 276.346 158.222   1 
   2   9  -6 1870.31 271.034   3 
   1   9  -6 164.451 131.505   3 
   0   9  -6 1068.25 259.807   3 
  -1   9  -6-53.0181 132.277   3 
  -2   9  -6 1755.27 327.965   3 
  -3   9  -6 617.559 241.792   3 
  -4   9  -6 5018.28 595.822   3 
  -5   9  -6 52.6855 160.330   3 
   9  10  -6 2547.28 400.503   1 
   8  10  -6 2718.22 403.237   1 
   7  10  -6 1707.60 303.835   1 
   6  10  -6-85.0405 129.366   1 
   5  10  -6 8576.48 659.395   1 
   4  10  -6 2426.35 358.835   1 
   3  10  -6 3922.70 378.887   3 
   3  10  -6 3458.62 417.135   1 
   2  10  -6 8159.07 583.647   3 
   1  10  -6 1035.07 244.432   3 
   0  10  -6 33229.1 1366.78   3 
  -1  10  -6-8.81373 184.545   3 
  -2  10  -6 328.742 171.783   3 
  -3  10  -6 10796.6 847.429   3 
  -4  10  -6 1259.72 338.784   3 
   9  11  -6 683.214 233.576   1 
   8  11  -6-10.2755 141.448   1 
   7  11  -6 4502.69 508.849   1 
   6  11  -6 2974.56 418.656   1 
   5  11  -6 1153.62 270.976   1 
   4  11  -6 657.517 223.077   1 
   3  11  -6 2423.06 309.775   3 
   3  11  -6 1774.84 311.365   1 
   2  11  -6 743.613 204.151   3 
   1  11  -6 4057.74 437.305   3 
   0  11  -6 5689.06 563.776   3 
  -1  11  -6 26197.1 1276.30   3 
  -2  11  -6 1464.24 333.245   3 
  -3  11  -6-172.738 160.413   3 
  -4  11  -6-103.127 172.271   3 
   9  12  -6 802.779 260.826   1 
   8  12  -6 5494.91 599.371   1 
   7  12  -6 429.835 214.995   1 
   6  12  -6 4329.10 517.113   1 
   5  12  -6 5260.91 561.728   1 
   4  12  -6 1442.45 300.116   1 
   3  12  -6 832.800 199.475   3 
   3  12  -6 1216.40 285.647   1 
   2  12  -6 15451.7 859.424   3 
   1  12  -6 2778.65 405.629   3 
   0  12  -6 43625.4 1650.58   3 
  -1  12  -6 203.119 189.383   3 
  -2  12  -6 135.671 142.258   3 
  -3  12  -6 2638.38 439.721   3 
   8  13  -6 4469.97 553.869   1 
   7  13  -6-217.936 163.359   1 
   6  13  -6 712.958 267.338   1 
   5  13  -6 392.076 186.253   1 
   4  13  -6 2161.23 365.851   1 
   3  13  -6 15588.0 998.323   1 
   2  13  -6 268.054 193.263   1 
   2  13  -6 192.458 164.329   3 
   1  13  -6 41.0026 146.540   3 
   0  13  -6 1889.70 349.574   3 
  -1  13  -6 93.0234 215.691   3 
  -2  13  -6 38.5142 188.815   3 
  -3  13  -6 2422.97 428.242   3 
   6  14  -6 5974.61 646.088   1 
   5  14  -6 15129.0 1016.70   1 
   4  14  -6 13899.7 963.393   1 
   3  14  -6 401.814 234.991   1 
   2  14  -6 590.754 257.771   1 
   2  14  -6 695.821 217.650   3 
   1  14  -6 5947.93 583.333   3 
   0  14  -6 279.086 175.229   3 
  -1  14  -6 524.445 237.967   3 
  -2  14  -6 104.790 145.177   3 
   4  15  -6 525.866 252.296   1 
   3  15  -6 2372.91 416.321   1 
   2  15  -6 4445.54 500.395   3 
   2  15  -6 4779.03 585.669   1 
   1  15  -6-1.62609 163.133   3 
   0  15  -6 570.191 258.203   3 
  -1  15  -6 2043.77 386.392   3 
   1  16  -6 1530.14 337.752   3 
   0  16  -6 1302.06 291.758   3 
   1  17  -6 1201.15 316.385   3 
  -9   0   7-212.072 235.004   2 
  -8   0   7-146.044 202.408   2 
  -7   0   7-165.179 210.314   2 
  -6   0   7-234.100 187.737   2 
  -5   0   7 328.055 209.767   2 
  -4   0   7 181.770 156.356   2 
  -3   0   7-69.2471 122.756   2 
  -2   0   7-45.3183 118.726   2 
  -1   0   7-145.799 119.299   2 
   0   0   7 64.5421 116.558   2 
  -3   0  -7-171.021 148.909   3 
  -4   0  -7-43.5370 200.381   3 
  -9   1   7-165.725 189.225   2 
  -9  -1   7 164.634 215.121   2 
  -8   1   7 277.190 149.593   2 
  -8  -1   7 414.793 241.407   2 
  -7   1   7 319.067 226.376   2 
  -7  -1   7-226.151 182.181   2 
  -6   1   7 876.709 249.179   2 
  -6  -1   7 1146.80 282.656   2 
  -5   1   7 2252.04 363.752   2 
  -5  -1   7 2040.87 349.328   2 
  -4   1   7 239.734 150.174   2 
  -4  -1   7 62.0638 148.607   2 
   4   1  -7 6.32953 68.6093   1 
  -3   1   7 2168.45 304.760   2 
  -3  -1   7 2077.10 314.389   2 
  -2   1   7 555.454 153.371   2 
  -2  -1   7 744.205 221.553   2 
  -1   1   7 2094.78 282.886   2 
  -1  -1   7 1625.81 240.080   2 
   0   1   7 1741.47 243.845   2 
  -1   1  -7 4720.50 488.335   3 
  -2   1  -7 10171.8 750.784   3 
  -3   1  -7 2980.29 433.062   3 
  -4   1  -7 1986.17 369.809   3 
  -5   1  -7-190.591 217.814   3 
  -9   2   7 171.583 217.136   2 
  -9  -2   7 446.286 219.251   2 
  -8   2   7 1172.69 324.728   2 
  -8  -2   7 293.605 167.767   2 
  -7   2   7 15968.8 1020.54   2 
  -7  -2   7 16558.5 1038.25   2 
  -6   2   7 6243.98 603.059   2 
  -6  -2   7 6406.34 624.529   2 
  -5   2   7 5365.37 532.406   2 
  -5  -2   7 5421.58 542.669   2 
  -4   2   7-48.1034 146.773   2 
  -4  -2   7 178.037 173.405   2 
   4   2  -7 81.2714 89.5727   1 
  -3  -2   7 5521.67 513.034   2 
  -3   2   7 4783.28 473.060   2 
  -2   2   7 764.422 187.401   2 
  -2  -2   7 650.722 183.048   2 
  -1   2   7 6503.41 487.964   2 
   1   2  -7 5873.40 485.529   3 
   0   2  -7 5185.07 503.799   3 
   0   2   7 5081.42 403.597   2 
  -1   2  -7 6115.63 559.382   3 
  -2   2  -7 2703.77 415.551   3 
  -3   2  -7 448.038 239.809   3 
  -4   2  -7 483.072 246.018   3 
  -5   2  -7 1448.16 342.991   3 
  -9   3   7 449.915 236.733   2 
  -9  -3   7-15.6907 176.575   2 
  -8   3   7 215.695 184.694   2 
  -8  -3   7-228.524 157.225   2 
  -7   3   7 7.37174 152.365   2 
  -7  -3   7-125.571 169.056   2 
  -6   3   7 1776.32 366.465   2 
  -6  -3   7 1708.29 321.525   2 
  -5   3   7 2443.59 364.329   2 
  -5  -3   7 2672.65 381.073   2 
   5   3  -7 2716.22 280.645   1 
  -4   3   7 507.181 185.224   2 
   4   3  -7 298.941 117.401   1 
  -4  -3   7 232.690 145.202   2 
  -3   3   7 392.256 155.709   2 
  -3  -3   7 507.977 186.175   2 
  -2   3   7 3693.24 395.148   2 
   2   3  -7 3972.63 360.992   3 
   1   3  -7 44.3763 101.007   3 
  -1   3   7 326.146 142.192   2 
   0   3  -7 97.8039 142.284   3 
   0   3   7 101.295 106.810   2 
  -1   3  -7 22.3954 124.641   3 
  -2   3  -7 48376.6 1765.72   3 
  -3   3  -7 136.321 139.233   3 
  -4   3  -7 14347.3 999.267   3 
  -5   3  -7 3135.56 486.831   3 
  -8   4   7 679.600 223.402   2 
  -8  -4   7 935.593 295.266   2 
  -7   4   7-150.949 212.384   2 
  -7  -4   7-12.2510 199.795   2 
  -6   4   7-193.113 203.015   2 
  -6  -4   7-93.2309 196.525   2 
  -5   4   7 618.044 194.803   2 
  -5  -4   7 439.148 205.912   2 
   5   4  -7 578.428 156.510   1 
  -4   4   7 172.324 165.841   2 
   4   4  -7 33.8560 94.8524   1 
  -3   4   7 175.161 157.329   2 
   3   4  -7-39.6340 70.5898   3 
  -2   4   7 249.007 141.511   2 
   2   4  -7 206.185 100.479   3 
  -1   4   7-28.8030 87.2041   2 
   1   4  -7 93.3129 97.5620   3 
   0   4   7 7220.89 484.059   2 
   0   4  -7 7159.01 581.692   3 
  -1   4  -7 13898.9 857.299   3 
  -2   4  -7-58.6767 197.352   3 
  -3   4  -7 950.599 249.590   3 
  -4   4  -7-117.311 161.899   3 
  -8   5   7-121.737 183.892   2 
  -7   5   7 405.412 226.591   2 
  -6   5   7-229.259 207.014   2 
   6   5  -7 28.0695 87.6905   1 
  -5   5   7 599.573 204.109   2 
   5   5  -7 331.134 134.142   1 
  -4   5   7 774.197 225.240   2 
   4   5  -7 1174.84 220.351   1 
  -3   5   7 6947.81 578.638   2 
   3   5  -7 6818.85 457.948   3 
  -2   5   7 1085.02 230.381   2 
   2   5  -7 973.237 205.441   3 
  -1   5   7 1581.26 267.676   2 
   1   5  -7 1683.22 282.652   3 
   0   5   7 422.147 140.731   2 
   0   5  -7 712.753 203.453   3 
  -1   5  -7 63.9894 122.538   3 
  -2   5  -7 673.080 220.204   3 
  -3   5  -7 23951.6 1267.17   3 
  -4   5  -7 793.889 232.601   3 
  -8   6   7 139.058 178.336   2 
  -7   6   7 291.525 187.642   2 
  -6   6   7 3328.56 458.982   2 
   6   6  -7 3728.14 388.059   1 
  -5   6   7 2002.34 349.904   2 
   5   6  -7 2106.95 283.505   1 
   4   6  -7 5684.79 479.804   1 
  -4   6   7 6633.48 596.343   2 
  -3   6   7 6067.98 544.636   2 
   3   6  -7 5673.95 418.331   3 
  -2   6   7-91.0188 115.782   2 
   2   6  -7-20.8417 103.286   3 
  -1   6   7 1802.55 283.306   2 
   1   6  -7 1885.67 296.621   3 
   0   6   7-114.170 119.221   2 
   0   6  -7-75.3236 150.331   3 
  -1   6  -7 7502.97 633.785   3 
  -2   6  -7 11875.8 852.325   3 
  -3   6  -7 172.191 182.797   3 
  -4   6  -7 197.673 129.092   3 
  -8   7   7 368.746 250.256   2 
  -7   7   7 538.755 259.857   2 
  -6   7   7 332.144 149.293   2 
   6   7  -7 228.369 152.045   1 
  -5   7   7 1311.46 299.492   2 
   5   7  -7 1695.99 266.292   1 
  -4   7   7-206.807 132.034   2 
   4   7  -7 50.3005 132.984   1 
  -3   7   7 1452.96 295.933   2 
   3   7  -7 2247.16 273.456   3 
  -2   7   7 2158.55 337.950   2 
   2   7  -7 1582.20 255.821   3 
  -1   7   7 3109.49 369.625   2 
   1   7  -7 2799.73 341.989   3 
   0   7   7 316.180 149.078   2 
   0   7  -7 101.142 114.997   3 
  -1   7  -7 94.7805 168.802   3 
  -2   7  -7 38.8137 141.369   3 
  -3   7  -7 2966.06 447.138   3 
  -4   7  -7 604.420 256.131   3 
  -7   8   7 128.066 159.986   2 
  -6   8   7-80.9445 173.945   2 
   6   8  -7 198.294 115.385   1 
  -5   8   7 4021.65 506.478   2 
   5   8  -7 3178.08 381.759   1 
  -4   8   7 915.993 261.494   2 
   4   8  -7 992.744 234.857   1 
  -3   8   7 3070.45 408.935   2 
   2   8  -7 15520.7 807.422   3 
  -2   8   7 16355.0 917.669   2 
  -1   8   7-30.0183 119.345   2 
   1   8  -7 324.159 165.955   3 
   0   8   7 485.132 187.141   2 
   0   8  -7 596.661 144.948   3 
  -1   8  -7 4228.40 485.766   3 
  -2   8  -7 2788.47 432.654   3 
  -3   8  -7 613.146 207.057   3 
  -4   8  -7 405.910 184.111   3 
  -7   9   7 285.839 260.503   2 
   7   9  -7 21.7835 144.128   1 
  -6   9   7 2152.36 398.053   2 
   6   9  -7 1955.95 316.863   1 
  -5   9   7 261.256 211.207   2 
   5   9  -7 170.246 177.588   1 
   4   9  -7 852.288 213.241   1 
   2   9  -7 1961.00 295.204   3 
   1   9  -7 262.229 132.185   3 
   0   9  -7 7489.70 634.474   3 
  -1   9  -7 214.402 152.819   3 
  -2   9  -7-37.7745 128.346   3 
  -3   9  -7 1306.76 312.105   3 
   7  10  -7 2308.74 367.829   1 
   6  10  -7 6009.82 580.568   1 
   5  10  -7 148.079 185.658   1 
   4  10  -7 1785.72 328.911   1 
   3  10  -7-99.9298 128.483   1 
   2  10  -7 731.004 213.988   3 
   1  10  -7 2722.56 383.817   3 
   0  10  -7 5819.00 575.730   3 
  -1  10  -7 2470.69 420.985   3 
  -2  10  -7 251.771 204.744   3 
  -3  10  -7 1216.80 317.381   3 
   7  11  -7 34.1338 124.951   1 
   6  11  -7 110.695 177.870   1 
   5  11  -7-0.39852 141.858   1 
   4  11  -7 1647.59 336.464   1 
   3  11  -7 1323.08 321.086   1 
   2  11  -7 718.699 223.486   3 
   1  11  -7 6056.56 583.615   3 
   0  11  -7 12705.3 878.265   3 
  -1  11  -7 1849.41 372.720   3 
  -2  11  -7 998.014 271.729   3 
   7  12  -7 1503.58 331.309   1 
   6  12  -7 399.717 132.764   1 
   5  12  -7 721.711 212.748   1 
   4  12  -7 181.580 201.486   1 
   3  12  -7 277.622 194.433   1 
   1  12  -7 2035.17 357.719   3 
   0  12  -7 302.060 175.733   3 
  -1  12  -7 1680.35 387.236   3 
  -2  12  -7 629.362 247.015   3 
   6  13  -7 411.412 200.415   1 
   5  13  -7 1282.55 306.273   1 
   4  13  -7 7769.45 726.030   1 
   3  13  -7-124.573 230.142   1 
   2  13  -7 2115.51 397.009   1 
   1  13  -7 8098.97 693.496   3 
   0  13  -7 529.026 202.775   3 
  -1  13  -7 2848.72 446.852   3 
   0  14  -7 48.8917 133.805   3 
  -1  14  -7 82.7440 143.168   3 
   0  15  -7 370.494 217.638   3 
  -7   0   8 15613.6 1064.88   2 
  -6   0   8 19130.6 1146.61   2 
  -5   0   8 2554.66 411.717   2 
  -4   0   8 1335.09 284.273   2 
  -3   0   8 198.875 120.129   2 
  -2   0   8 6414.48 553.365   2 
  -1   0   8 334.689 137.404   2 
  -7   1   8 27096.8 1423.22   2 
  -7  -1   8 26809.0 1423.10   2 
  -6   1   8 609.194 227.650   2 
  -6  -1   8 533.070 236.031   2 
  -5   1   8 266.330 181.386   2 
  -5  -1   8 15.6499 153.411   2 
  -4   1   8 1194.12 297.058   2 
  -4  -1   8 1641.79 339.126   2 
  -3   1   8 314.171 150.398   2 
  -3  -1   8 698.232 194.474   2 
  -2   1   8-124.010 105.964   2 
  -2  -1   8 64.3026 120.078   2 
  -1   1   8 76.4116 124.984   2 
  -7   2   8 5494.60 629.698   2 
  -7  -2   8 5451.50 627.443   2 
  -6   2   8 1571.45 305.992   2 
  -6  -2   8 1681.88 331.642   2 
  -5   2   8 90.3931 157.989   2 
  -5  -2   8-71.8856 167.965   2 
  -4   2   8 304.807 170.706   2 
  -4  -2   8 759.235 223.110   2 
  -3  -2   8 10874.0 762.262   2 
  -3   2   8 11207.0 756.619   2 
  -2   2   8 112.919 122.390   2 
  -1   2   8 3373.13 374.505   2 
  -1   2  -8 4969.67 543.619   3 
  -2   2  -8 12020.4 881.420   3 
  -3   2  -8 1067.73 267.751   3 
  -7   3   8 1024.58 239.990   2 
  -7  -3   8 1107.18 266.740   2 
  -6   3   8 2184.77 369.944   2 
  -6  -3   8 1819.18 333.898   2 
  -5   3   8-96.2575 135.539   2 
  -5  -3   8-175.400 183.096   2 
  -4  -3   8 6178.49 595.134   2 
  -4   3   8 5646.03 576.877   2 
  -3   3   8-23.0610 111.976   2 
  -2   3   8 4186.96 448.469   2 
  -1   3   8 678.034 171.534   2 
   0   3  -8 6953.24 617.510   3 
  -1   3  -8 70.0601 157.560   3 
  -2   3  -8-29.7846 140.809   3 
  -3   3  -8 884.486 287.458   3 
  -7   4   8-0.97727 192.277   2 
  -7  -4   8-37.9600 300.810   2 
  -6   4   8 981.745 263.137   2 
  -5   4   8 2953.22 450.977   2 
  -4   4   8 1954.28 349.779   2 
  -3   4   8 3329.45 413.730   2 
   2   4  -8 1290.03 236.419   3 
  -2   4   8 1503.30 273.969   2 
   1   4  -8 3164.30 397.731   3 
  -1   4   8 3603.75 387.074   2 
   0   4  -8 418.216 161.477   3 
  -1   4  -8 4303.04 509.588   3 
  -2   4  -8 531.527 251.173   3 
  -3   4  -8 894.009 271.555   3 
  -7   5   8 259.992 129.876   2 
  -6   5   8-341.747 246.110   2 
  -5   5   8 26.5991 134.836   2 
  -4   5   8 1112.41 265.661   2 
  -3   5   8 661.652 237.145   2 
  -2   5   8 157.254 171.260   2 
   2   5  -8 177.286 142.131   3 
   1   5  -8 1346.69 273.205   3 
  -1   5   8 881.791 194.175   2 
   0   5  -8 960.999 256.577   3 
  -1   5  -8 1842.29 343.486   3 
  -2   5  -8 7434.20 714.715   3 
  -3   5  -8-243.422 212.647   3 
  -6   6   8 57.7543 212.729   2 
  -5   6   8-131.947 136.726   2 
  -4   6   8 2585.59 409.123   2 
  -3   6   8 982.564 252.292   2 
  -2   6   8 495.973 171.886   2 
   1   6  -8 61.6653 112.948   3 
   0   6  -8 267.668 191.726   3 
  -1   6  -8 815.403 250.213   3 
  -2   6  -8-96.9681 157.136   3 
  -3   6  -8 1684.90 354.119   3 
  -6   7   8 2738.98 442.053   2 
  -5   7   8 510.355 214.856   2 
  -4   7   8 971.654 286.672   2 
   4   7  -8 992.323 239.642   1 
  -3   7   8 1446.02 300.521   2 
  -2   7   8 54.4057 124.173   2 
   1   7  -8 17.7382 133.083   3 
   0   7  -8 197.934 176.748   3 
  -1   7  -8 7179.03 669.230   3 
  -2   7  -8 5768.43 628.544   3 
  -6   8   8-60.7321 127.637   2 
  -5   8   8 245.613 176.848   2 
  -4   8   8 25.5988 111.403   2 
   4   8  -8-103.472 147.492   1 
  -3   8   8-65.1086 113.371   2 
  -2   8   8 208.028 127.608   2 
   1   8  -8 1399.94 283.603   3 
   0   8  -8 382.797 212.150   3 
  -1   8  -8 7202.88 685.877   3 
  -2   8  -8 354.021 196.959   3 
  -5   9   8 665.637 250.396   2 
  -4   9   8 301.368 167.641   2 
   4   9  -8 269.035 178.385   1 
  -3   9   8 462.557 194.871   2 
  -2   9   8-7.85013 115.103   2 
   0   9  -8 1319.65 297.816   3 
  -1   9  -8 335.212 163.908   3 
  -2   9  -8 2610.63 436.528   3 
  -5  10   8 1441.59 358.953   2 
   5  10  -8 739.120 208.420   1 
  -4  10   8 2779.26 447.077   2 
   4  10  -8 3810.22 488.216   1 
  -3  10   8 256.254 139.893   2 
   3  10  -8 426.905 167.858   1 
  -2  10   8 12116.8 850.896   2 
   0  10  -8-75.1337 144.713   3 
  -1  10  -8 3174.56 463.341   3 
   5  11  -8 1321.99 309.854   1 
  -4  11   8-351.557 210.776   2 
   4  11  -8-102.038 171.906   1 
   3  11  -8 4150.15 537.903   1 
  -3  11   8 4650.21 563.203   2 
  -2  11   8 1247.11 336.039   2 
   0  11  -8 1710.47 336.358   3 
  -1  11  -8-227.347 184.150   3 
   5  12  -8 551.199 218.317   1 
   4  12  -8 3566.65 503.293   1 
   3  12  -8 478.496 193.422   1 
  -6   0   9 115.672 132.354   2 
  -5   0   9-40.3870 142.375   2 
  -4   0   9-84.9774 156.213   2 
  -3   0   9-42.5562 114.758   2 
  -6   1   9 183.065 146.494   2 
  -6  -1   9 190.052 190.791   2 
  -5   1   9 160.831 144.956   2 
  -5  -1   9 269.052 183.083   2 
  -4   1   9 0.85338 155.332   2 
  -4  -1   9 91.6577 146.486   2 
  -3   1   9 328.431 154.070   2 
  -3  -1   9 535.998 229.188   2 
  -6   2   9-190.730 166.035   2 
  -6  -2   9 159.637 191.286   2 
  -5   2   9 1348.83 327.577   2 
  -5  -2   9 1131.18 284.675   2 
  -4   2   9 737.123 254.370   2 
  -3   2   9 1430.07 297.536   2 
  -5   3   9 104.608 164.022   2 
  -4   3   9 849.344 255.579   2 
  -3   3   9 222.146 172.960   2 
  -5   4   9 48.3765 126.842   2 
  -4   4   9 188.973 160.725   2 
  -3   4   9-45.6811 160.147   2 
   0   4  -9-36.0014 155.223   3 
  -1   4  -9 76.2728 158.085   3 
  -5   5   9 917.198 249.919   2 
  -4   5   9 805.269 229.837   2 
  -3   5   9 365.794 198.499   2 
   0   5  -9-74.7306 122.187   3 
  -1   5  -9 14191.8 1000.09   3 
  -5   6   9 1872.15 385.395   2 
  -4   6   9-200.830 208.131   2 
  -3   6   9 674.027 202.838   2 
  -1   6  -9 382.192 234.294   3 
  -4   7   9-305.769 247.548   2 
  -3   7   9 592.379 198.812   2 
  -1   7  -9 2230.24 394.341   3 
  -4   8   9 4652.48 565.886   2 
   0   0   0    0.00    0.00   0 
  
TITL MF1911 in P2(1)/c 
REM P2(1)/c (#14 in standard setting) 
CELL 0.71073   9.881717  16.628515   7.530853  90.0000 103.1520  90.0000 
ZERR    4.00   0.000706   0.001139   0.000529   0.0000   0.0074   0.0000 
LATT  1 
SYMM -x, y+1/2,-z+1/2 
SFAC C H N F 
UNIT 48.00 48.00 16.00 8.00 
TREF 
HKLF 4 
END 
; 
_shelx_hkl_checksum   55532 
  
#===END

 
data_4pzMe-OMe2
  
_audit_creation_method            'SHELXL-2018/3' 
_shelx_SHELXL_version_number      '2018/3' 
_chemical_name_systematic         ? 
_chemical_name_common             ? 
_chemical_melting_point           ? 
_chemical_formula_moiety
 'C14 H18 N4 O2' 
_chemical_formula_sum 
 'C14 H18 N4 O2' 
_chemical_formula_weight          274.32 
  
loop_ 
 _atom_type_symbol 
 _atom_type_description 
 _atom_type_scat_dispersion_real 
 _atom_type_scat_dispersion_imag 
 _atom_type_scat_source 
 'C'  'C'   0.0033   0.0016 
 'International Tables Vol C Tables 4.2.6.8 and 6.1.1.4' 
 'H'  'H'   0.0000   0.0000 
 'International Tables Vol C Tables 4.2.6.8 and 6.1.1.4' 
 'N'  'N'   0.0061   0.0033 
 'International Tables Vol C Tables 4.2.6.8 and 6.1.1.4' 
 'O'  'O'   0.0106   0.0060 
 'International Tables Vol C Tables 4.2.6.8 and 6.1.1.4' 
  
_space_group_crystal_system       monoclinic 
_space_group_IT_number            14 
_space_group_name_H-M_alt         'P 21/c' 
_space_group_name_Hall            '-P 2ybc' 
  
_shelx_space_group_comment 
; 
The symmetry employed for this shelxl refinement is uniquely defined 
by the following loop, which should always be used as a source of 
symmetry information in preference to the above space-group names. 
They are only intended as comments. 
; 
  
loop_ 
 _space_group_symop_operation_xyz 
 'x, y, z' 
 '-x, y+1/2, -z+1/2' 
 '-x, -y, -z' 
 'x, -y-1/2, z-1/2' 
  
_cell_length_a                    7.0910(4) 
_cell_length_b                    20.3120(9) 
_cell_length_c                    10.3246(6) 
_cell_angle_alpha                 90 
_cell_angle_beta                  103.879(6) 
_cell_angle_gamma                 90 
_cell_volume                      1443.67(14) 
_cell_formula_units_Z             4 
_cell_measurement_temperature     173(2) 
_cell_measurement_reflns_used     1297 
_cell_measurement_theta_min       2.8700 
_cell_measurement_theta_max       27.4140 
  
_exptl_crystal_description        'blocky needles' 
_exptl_crystal_colour             Yellow 
_exptl_crystal_density_meas       ? 
_exptl_crystal_density_method     ? 
_exptl_crystal_density_diffrn     1.262 
_exptl_crystal_F_000              584 
_exptl_transmission_factor_min    ? 
_exptl_transmission_factor_max    ? 
_exptl_crystal_size_max           0.668 
_exptl_crystal_size_mid           0.130 
_exptl_crystal_size_min           0.093 
_exptl_absorpt_coefficient_mu     0.087 
_shelx_estimated_absorpt_T_min    ? 
_shelx_estimated_absorpt_T_max    ? 
_exptl_absorpt_correction_type    analytical 
_exptl_absorpt_correction_T_min   0.966 
_exptl_absorpt_correction_T_max   0.992 
_exptl_absorpt_process_details     
; 
CrysAlisPro 1.171.38.46 (Rigaku Oxford Diffraction, 2015) 
Analytical numeric absorption correction using a multifaceted crystal 
model based on expressions derived by R.C. Clark & J.S. Reid. 
(Clark, R. C. & Reid, J. S. (1995). Acta Cryst. A51, 887-897) 
Empirical absorption correction using spherical harmonics, 
implemented in SCALE3 ABSPACK scaling algorithm. 
; 
_exptl_absorpt_special_details    ? 
_diffrn_ambient_temperature       173(2) 
_diffrn_radiation_wavelength      0.71073 
_diffrn_radiation_type            MoK\a 
_diffrn_source                    'Enhance (Mo) X-ray Source' 
_diffrn_measurement_device_type   'Agilent Xcalibur 3 E' 
_diffrn_measurement_method        'omega scans' 
_diffrn_detector_area_resol_mean  16.0382 
_diffrn_reflns_number             5099 
_diffrn_reflns_av_unetI/netI      0.0448 
_diffrn_reflns_av_R_equivalents   0.0228 
_diffrn_reflns_limit_h_min        -8 
_diffrn_reflns_limit_h_max        9 
_diffrn_reflns_limit_k_min        -26 
_diffrn_reflns_limit_k_max        21 
_diffrn_reflns_limit_l_min        -9 
_diffrn_reflns_limit_l_max        13 
_diffrn_reflns_theta_min          2.855 
_diffrn_reflns_theta_max          28.222 
_diffrn_reflns_theta_full         25.242 
_diffrn_measured_fraction_theta_max   0.817 
_diffrn_measured_fraction_theta_full  0.990 
_diffrn_reflns_Laue_measured_fraction_max    0.817 
_diffrn_reflns_Laue_measured_fraction_full   0.990 
_diffrn_reflns_point_group_measured_fraction_max   0.817 
_diffrn_reflns_point_group_measured_fraction_full  0.990 
_reflns_number_total              2913 
_reflns_number_gt                 2211 
_reflns_threshold_expression      'I > 2\s(I)' 
_reflns_Friedel_coverage          0.000 
_reflns_Friedel_fraction_max      . 
_reflns_Friedel_fraction_full     . 
  
_reflns_special_details 
; 
 Reflections were merged by SHELXL according to the crystal 
 class for the calculation of statistics and refinement. 
  
 _reflns_Friedel_fraction is defined as the number of unique 
 Friedel pairs measured divided by the number that would be 
 possible theoretically, ignoring centric projections and 
 systematic absences. 
; 
  
_computing_data_collection        'CrysAlisPro, Rigaku OD' 
_computing_cell_refinement        'CrysAlisPro, Rigaku OD' 
_computing_data_reduction         'CrysAlisPro, Rigaku OD' 
_computing_structure_solution     'SHELXS-2014 (Sheldrick, 2017)' 
_computing_structure_refinement 'SHELXL-2018/3 (Sheldrick, 2018)' 
_computing_molecular_graphics     'Bruker SHELXTL' 
_computing_publication_material   'CIFTAB-2014 (Sheldrick, 2017)' 
_refine_special_details           ? 
_refine_ls_structure_factor_coef  Fsqd 
_refine_ls_matrix_type            full 
_refine_ls_weighting_scheme       calc 
_refine_ls_weighting_details 
'w=1/[\s^2^(Fo^2^)+(0.0474P)^2^+0.2130P] where P=(Fo^2^+2Fc^2^)/3' 
_atom_sites_solution_primary      ? 
_atom_sites_solution_secondary    ? 
_atom_sites_solution_hydrogens    geom 
_refine_ls_hydrogen_treatment     constr 
_refine_ls_extinction_method      none 
_refine_ls_extinction_coef        . 
_refine_ls_number_reflns          2913 
_refine_ls_number_parameters      186 
_refine_ls_number_restraints      0 
_refine_ls_R_factor_all           0.0686 
_refine_ls_R_factor_gt            0.0483 
_refine_ls_wR_factor_ref          0.1185 
_refine_ls_wR_factor_gt           0.1075 
_refine_ls_goodness_of_fit_ref    1.068 
_refine_ls_restrained_S_all       1.068 
_refine_ls_shift/su_max           0.000 
_refine_ls_shift/su_mean          0.000 
  
loop_ 
 _atom_site_label 
 _atom_site_type_symbol 
 _atom_site_fract_x 
 _atom_site_fract_y 
 _atom_site_fract_z 
 _atom_site_U_iso_or_equiv 
 _atom_site_adp_type 
 _atom_site_occupancy 
 _atom_site_site_symmetry_order 
 _atom_site_calc_flag 
 _atom_site_refinement_flags_posn 
 _atom_site_refinement_flags_adp 
 _atom_site_refinement_flags_occupancy 
 _atom_site_disorder_assembly 
 _atom_site_disorder_group 
N1 N 0.2772(2) 0.58510(6) 0.69643(13) 0.0270(3) Uani 1 1 d . . . . . 
N2 N 0.3465(2) 0.58743(7) 0.82027(14) 0.0371(4) Uani 1 1 d . . . . . 
C3 C 0.3069(2) 0.52531(7) 0.63698(15) 0.0246(4) Uani 1 1 d . . . . . 
C4 C 0.2358(2) 0.51501(8) 0.50070(16) 0.0270(4) Uani 1 1 d . . . . . 
N5 N 0.2789(2) 0.45242(7) 0.47858(13) 0.0292(3) Uani 1 1 d . . . . . 
N6 N 0.3742(2) 0.42051(6) 0.59286(13) 0.0301(3) Uani 1 1 d . . . . . 
C7 C 0.3921(2) 0.46474(8) 0.68950(15) 0.0260(4) Uani 1 1 d . . . . . 
C8 C 0.1341(3) 0.56102(9) 0.39414(17) 0.0349(4) Uani 1 1 d . . . . . 
H8A H 0.073462 0.596506 0.434156 0.052 Uiso 1 1 calc R U . . . 
H8B H 0.033909 0.536996 0.329544 0.052 Uiso 1 1 calc R U . . . 
H8C H 0.228124 0.579800 0.348680 0.052 Uiso 1 1 calc R U . . . 
C9 C 0.2315(3) 0.41522(9) 0.35444(18) 0.0415(5) Uani 1 1 d . . . . . 
H9A H 0.338054 0.384928 0.351832 0.062 Uiso 1 1 calc R U . . . 
H9B H 0.212485 0.445647 0.278742 0.062 Uiso 1 1 calc R U . . . 
H9C H 0.111958 0.390055 0.349194 0.062 Uiso 1 1 calc R U . . . 
C10 C 0.4938(3) 0.44697(8) 0.82921(16) 0.0357(4) Uani 1 1 d . . . . . 
H10A H 0.613788 0.472672 0.856452 0.054 Uiso 1 1 calc R U . . . 
H10B H 0.525388 0.399922 0.833712 0.054 Uiso 1 1 calc R U . . . 
H10C H 0.409097 0.456651 0.889105 0.054 Uiso 1 1 calc R U . . . 
C11 C 0.3060(3) 0.64909(8) 0.87728(16) 0.0345(4) Uani 1 1 d . . . . . 
C12 C 0.1656(3) 0.65009(8) 0.95103(17) 0.0364(4) Uani 1 1 d . . . . . 
C13 C 0.1347(3) 0.70704(9) 1.01786(18) 0.0450(5) Uani 1 1 d . . . . . 
H13A H 0.039815 0.707879 1.069048 0.054 Uiso 1 1 calc R U . . . 
C14 C 0.2438(3) 0.76228(9) 1.0087(2) 0.0507(6) Uani 1 1 d . . . . . 
H14A H 0.222166 0.801224 1.053993 0.061 Uiso 1 1 calc R U . . . 
C15 C 0.3833(3) 0.76278(9) 0.9359(2) 0.0462(5) Uani 1 1 d . . . . . 
H15A H 0.455422 0.801632 0.930120 0.055 Uiso 1 1 calc R U . . . 
C16 C 0.4168(3) 0.70533(8) 0.87097(17) 0.0381(5) Uani 1 1 d . . . . . 
O17 O 0.0675(2) 0.59192(6) 0.95205(12) 0.0428(4) Uani 1 1 d . . . . . 
C18 C -0.0860(3) 0.59078(10) 1.0194(2) 0.0522(5) Uani 1 1 d . . . . . 
H18A H -0.137672 0.545962 1.017846 0.078 Uiso 1 1 calc R U . . . 
H18C H -0.189604 0.620708 0.974614 0.078 Uiso 1 1 calc R U . . . 
H18B H -0.036213 0.604879 1.112114 0.078 Uiso 1 1 calc R U . . . 
O19 O 0.5561(2) 0.69859(6) 0.80049(13) 0.0468(4) Uani 1 1 d . . . . . 
C20 C 0.6657(4) 0.75580(10) 0.7848(2) 0.0601(6) Uani 1 1 d . . . . . 
H20A H 0.758437 0.744714 0.731467 0.090 Uiso 1 1 calc R U . . . 
H20B H 0.736246 0.771675 0.872702 0.090 Uiso 1 1 calc R U . . . 
H20C H 0.577429 0.790272 0.739422 0.090 Uiso 1 1 calc R U . . . 
  
loop_ 
 _atom_site_aniso_label 
 _atom_site_aniso_U_11 
 _atom_site_aniso_U_22 
 _atom_site_aniso_U_33 
 _atom_site_aniso_U_23 
 _atom_site_aniso_U_13 
 _atom_site_aniso_U_12 
N1 0.0281(8) 0.0255(7) 0.0266(7) -0.0001(6) 0.0051(6) -0.0012(6) 
N2 0.0495(10) 0.0293(8) 0.0285(8) -0.0024(6) 0.0012(7) 0.0089(7) 
C3 0.0243(8) 0.0248(8) 0.0250(8) 0.0001(7) 0.0062(7) -0.0014(7) 
C4 0.0227(8) 0.0316(9) 0.0264(8) 0.0008(7) 0.0053(7) -0.0033(7) 
N5 0.0275(8) 0.0339(8) 0.0255(7) -0.0045(6) 0.0048(6) -0.0015(6) 
N6 0.0284(8) 0.0297(7) 0.0304(8) -0.0015(6) 0.0038(6) 0.0018(6) 
C7 0.0247(9) 0.0257(8) 0.0269(8) -0.0005(7) 0.0048(7) -0.0012(7) 
C8 0.0310(10) 0.0417(10) 0.0299(9) 0.0053(8) 0.0029(8) -0.0018(8) 
C9 0.0411(11) 0.0491(12) 0.0335(10) -0.0128(9) 0.0072(9) -0.0052(9) 
C10 0.0425(11) 0.0293(9) 0.0309(9) 0.0027(8) 0.0002(8) 0.0045(8) 
C11 0.0451(11) 0.0256(9) 0.0265(9) -0.0023(7) -0.0038(8) 0.0094(8) 
C12 0.0428(11) 0.0305(9) 0.0295(9) -0.0022(8) -0.0040(8) 0.0074(8) 
C13 0.0502(12) 0.0426(11) 0.0386(11) -0.0086(9) 0.0036(9) 0.0111(10) 
C14 0.0654(15) 0.0340(11) 0.0458(12) -0.0148(9) 0.0001(11) 0.0109(10) 
C15 0.0550(13) 0.0288(10) 0.0481(12) -0.0066(9) -0.0005(10) 0.0019(9) 
C16 0.0443(11) 0.0290(9) 0.0358(10) -0.0007(8) -0.0004(9) 0.0084(9) 
O17 0.0465(8) 0.0379(7) 0.0417(7) -0.0050(6) 0.0061(6) 0.0022(6) 
C18 0.0538(14) 0.0571(13) 0.0450(12) 0.0026(10) 0.0101(10) 0.0048(11) 
O19 0.0553(9) 0.0293(7) 0.0562(8) -0.0001(6) 0.0141(7) 0.0006(6) 
C20 0.0582(15) 0.0397(12) 0.0814(17) 0.0003(11) 0.0150(13) -0.0059(11) 
  
_geom_special_details 
; 
 All esds (except the esd in the dihedral angle between two l.s. planes) 
 are estimated using the full covariance matrix.  The cell esds are taken 
 into account individually in the estimation of esds in distances, angles 
 and torsion angles; correlations between esds in cell parameters are only 
 used when they are defined by crystal symmetry.  An approximate (isotropic) 
 treatment of cell esds is used for estimating esds involving l.s. planes. 
; 
  
loop_ 
 _geom_bond_atom_site_label_1 
 _geom_bond_atom_site_label_2 
 _geom_bond_distance 
 _geom_bond_site_symmetry_2 
 _geom_bond_publ_flag 
N1 N2 1.2558(18) . ? 
N1 C3 1.3994(19) . ? 
N2 C11 1.442(2) . ? 
C3 C4 1.392(2) . ? 
C3 C7 1.419(2) . ? 
C4 N5 1.340(2) . ? 
C4 C8 1.491(2) . ? 
N5 N6 1.3736(18) . ? 
N5 C9 1.456(2) . ? 
N6 C7 1.326(2) . ? 
C7 C10 1.494(2) . ? 
C11 C12 1.391(3) . ? 
C11 C16 1.397(3) . ? 
C12 O17 1.372(2) . ? 
C12 C13 1.391(2) . ? 
C13 C14 1.379(3) . ? 
C14 C15 1.378(3) . ? 
C15 C16 1.395(2) . ? 
C16 O19 1.367(2) . ? 
O17 C18 1.426(2) . ? 
O19 C20 1.428(2) . ? 
  
loop_ 
 _geom_angle_atom_site_label_1 
 _geom_angle_atom_site_label_2 
 _geom_angle_atom_site_label_3 
 _geom_angle 
 _geom_angle_site_symmetry_1 
 _geom_angle_site_symmetry_3 
 _geom_angle_publ_flag 
N2 N1 C3 114.58(13) . . ? 
N1 N2 C11 112.38(13) . . ? 
C4 C3 N1 121.17(14) . . ? 
C4 C3 C7 105.89(13) . . ? 
N1 C3 C7 132.81(14) . . ? 
N5 C4 C3 105.83(14) . . ? 
N5 C4 C8 123.96(14) . . ? 
C3 C4 C8 130.21(15) . . ? 
C4 N5 N6 112.75(12) . . ? 
C4 N5 C9 128.94(14) . . ? 
N6 N5 C9 118.26(14) . . ? 
C7 N6 N5 105.37(13) . . ? 
N6 C7 C3 110.16(14) . . ? 
N6 C7 C10 119.97(14) . . ? 
C3 C7 C10 129.86(14) . . ? 
C12 C11 C16 119.89(16) . . ? 
C12 C11 N2 118.36(16) . . ? 
C16 C11 N2 121.45(17) . . ? 
O17 C12 C13 124.89(18) . . ? 
O17 C12 C11 114.97(15) . . ? 
C13 C12 C11 120.14(18) . . ? 
C14 C13 C12 119.00(19) . . ? 
C15 C14 C13 122.10(18) . . ? 
C14 C15 C16 118.91(19) . . ? 
O19 C16 C15 124.62(18) . . ? 
O19 C16 C11 115.44(15) . . ? 
C15 C16 C11 119.94(19) . . ? 
C12 O17 C18 117.73(14) . . ? 
C16 O19 C20 117.45(15) . . ? 
  
_refine_diff_density_max    0.206 
_refine_diff_density_min   -0.195 
_refine_diff_density_rms    0.046 
  
_shelx_res_file 
; 
TITL MF1908 in P2(1)/c 
    MF1908.res 
    created by SHELXL-2018/3 at 11:39:21 on 20-Jun-2019 
REM P2(1)/c (#14 in standard setting) 
REM rf26-1-E 
CELL 0.71073   7.091039  20.311978  10.324591  90.0000 103.8788  90.0000 
ZERR    4.00   0.000405   0.000929   0.000597   0.0000   0.0062   0.0000 
LATT  1 
SYMM -x, y+1/2,-z+1/2 
SFAC C H N O 
UNIT 56 72 16 8 
TEMP -100 
  
L.S. 6 
OMIT     0   1   1 
FMAP 2 
PLAN 10 
  
ACTA 
  
WGHT    0.047400    0.213000 
FVAR       7.00115 
N1    3    0.277173    0.585102    0.696432    11.00000    0.02806    0.02546 = 
         0.02663   -0.00011    0.00508   -0.00121 
N2    3    0.346477    0.587433    0.820268    11.00000    0.04951    0.02931 = 
         0.02848   -0.00242    0.00120    0.00891 
C3    1    0.306914    0.525308    0.636980    11.00000    0.02432    0.02477 = 
         0.02497    0.00009    0.00620   -0.00139 
C4    1    0.235768    0.515009    0.500700    11.00000    0.02267    0.03156 = 
         0.02638    0.00078    0.00532   -0.00333 
N5    3    0.278867    0.452422    0.478582    11.00000    0.02747    0.03392 = 
         0.02548   -0.00446    0.00480   -0.00146 
N6    3    0.374232    0.420513    0.592861    11.00000    0.02841    0.02970 = 
         0.03041   -0.00148    0.00380    0.00176 
C7    1    0.392053    0.464744    0.689505    11.00000    0.02471    0.02572 = 
         0.02693   -0.00053    0.00482   -0.00121 
C8    1    0.134105    0.561020    0.394140    11.00000    0.03099    0.04166 = 
         0.02992    0.00528    0.00293   -0.00179 
AFIX 137 
H8A   2    0.073462    0.596506    0.434156    11.00000   -1.50000 
H8B   2    0.033909    0.536996    0.329544    11.00000   -1.50000 
H8C   2    0.228124    0.579800    0.348680    11.00000   -1.50000 
AFIX   0 
C9    1    0.231467    0.415223    0.354441    11.00000    0.04112    0.04906 = 
         0.03351   -0.01283    0.00720   -0.00521 
AFIX 137 
H9A   2    0.338054    0.384928    0.351832    11.00000   -1.50000 
H9B   2    0.212485    0.445647    0.278742    11.00000   -1.50000 
H9C   2    0.111958    0.390055    0.349194    11.00000   -1.50000 
AFIX   0 
C10   1    0.493837    0.446968    0.829212    11.00000    0.04248    0.02933 = 
         0.03093    0.00274    0.00018    0.00451 
AFIX 137 
H10A  2    0.613788    0.472672    0.856452    11.00000   -1.50000 
H10B  2    0.525388    0.399922    0.833712    11.00000   -1.50000 
H10C  2    0.409097    0.456651    0.889105    11.00000   -1.50000 
AFIX   0 
C11   1    0.305963    0.649094    0.877281    11.00000    0.04514    0.02558 = 
         0.02654   -0.00230   -0.00382    0.00936 
C12   1    0.165566    0.650090    0.951031    11.00000    0.04275    0.03051 = 
         0.02950   -0.00216   -0.00400    0.00736 
C13   1    0.134670    0.707044    1.017864    11.00000    0.05015    0.04265 = 
         0.03858   -0.00865    0.00358    0.01111 
AFIX  43 
H13A  2    0.039815    0.707879    1.069048    11.00000   -1.20000 
AFIX   0 
C14   1    0.243818    0.762278    1.008698    11.00000    0.06541    0.03401 = 
         0.04578   -0.01476    0.00005    0.01086 
AFIX  43 
H14A  2    0.222166    0.801224    1.053993    11.00000   -1.20000 
AFIX   0 
C15   1    0.383300    0.762785    0.935931    11.00000    0.05496    0.02882 = 
         0.04813   -0.00661   -0.00053    0.00187 
AFIX  43 
H15A  2    0.455422    0.801632    0.930120    11.00000   -1.20000 
AFIX   0 
C16   1    0.416822    0.705330    0.870968    11.00000    0.04435    0.02901 = 
         0.03577   -0.00072   -0.00041    0.00837 
O17   4    0.067544    0.591924    0.952054    11.00000    0.04647    0.03786 = 
         0.04167   -0.00495    0.00606    0.00221 
C18   1   -0.085987    0.590779    1.019423    11.00000    0.05384    0.05707 = 
         0.04496    0.00262    0.01014    0.00482 
AFIX 137 
H18A  2   -0.137672    0.545962    1.017846    11.00000   -1.50000 
H18C  2   -0.189604    0.620708    0.974614    11.00000   -1.50000 
H18B  2   -0.036213    0.604879    1.112114    11.00000   -1.50000 
AFIX   0 
O19   4    0.556136    0.698590    0.800491    11.00000    0.05534    0.02926 = 
         0.05619   -0.00015    0.01409    0.00063 
C20   1    0.665657    0.755803    0.784788    11.00000    0.05815    0.03967 = 
         0.08145    0.00032    0.01499   -0.00589 
AFIX 137 
H20A  2    0.758437    0.744714    0.731467    11.00000   -1.50000 
H20B  2    0.736246    0.771675    0.872702    11.00000   -1.50000 
H20C  2    0.577429    0.790272    0.739422    11.00000   -1.50000 
AFIX   0 
HKLF 4 
  
  
  
  
REM  MF1908 in P2(1)/c 
REM wR2 = 0.1185, GooF = S = 1.068, Restrained GooF = 1.068 for all data 
REM R1 = 0.0483 for 2211 Fo > 4sig(Fo) and 0.0686 for all 2913 data 
REM 186 parameters refined using 0 restraints 
  
END 
  
WGHT      0.0474      0.2131 
  
REM Highest difference peak  0.206,  deepest hole -0.195,  1-sigma level  0.046 
Q1    1  -0.0107  0.5628  0.3863  11.00000  0.05    0.21 
Q2    1   0.0892  0.4252  0.3094  11.00000  0.05    0.19 
Q3    1   0.3569  0.4184  0.3107  11.00000  0.05    0.18 
Q4    1   0.1156  0.5532  0.2889  11.00000  0.05    0.17 
Q5    1   0.3241  0.5279  0.5606  11.00000  0.05    0.17 
Q6    1   0.2026  0.5191  0.5664  11.00000  0.05    0.17 
Q7    1   0.1076  0.6861  0.9382  11.00000  0.05    0.16 
Q8    1   0.3003  0.4933  0.6853  11.00000  0.05    0.16 
Q9    1   0.1796  0.6043  0.4007  11.00000  0.05    0.15 
Q10   1   0.0637  0.5940  1.1399  11.00000  0.05    0.14 
; 
_shelx_res_checksum   50825 
  
_shelx_hkl_file 
; 
   0   0   2 173594. 2506.14   2 
   0   0  -2 175330. 2503.91   2 
   0   0  -3 43.1345 79.3619   2 
   0   0   3 267.015 135.819   2 
   0   0  -4-14.8238 83.6608   2 
   0   0   4 127.054 113.700   2 
   0   0  -5-56.9393 89.0701   2 
   0   0   5 6.58383 106.039   2 
   0   0   6 119259. 2331.53   2 
   0   0  -6 121361. 2327.61   2 
   0   0   7 81.9456 124.012   2 
   0   0  -7 74.8655 119.899   2 
   0   0   8 307.812 159.724   2 
   0   0   9 25.2556 120.904   2 
   0   0  10 7097.69 598.998   2 
   0   0  11 222.274 190.216   2 
   0   0  12 1099.32 297.211   2 
   0   1  -1 34.1576 36.3605   2 
   0  -1  -2 281940. 3822.77   2 
   0   1   2 284451. 3831.19   2 
   0  -1   2 285260. 3943.20   2 
   0   1  -2 278458. 3915.92   2 
   0  -1  -3 24784.6 604.554   2 
   0   1  -3 23358.0 623.327   2 
   0  -1   3 25228.4 668.112   2 
   0   1   3 23815.5 597.476   2 
   0  -1  -4 3220.65 234.914   2 
   0   1   4 2898.04 230.240   2 
   0   1  -4 2730.50 225.185   2 
   0  -1   4 2929.10 257.661   2 
   0  -1  -5 1003.17 152.518   2 
   0   1  -5 1129.19 173.264   2 
   0  -1   5 1078.75 179.472   2 
   0   1   5 1135.82 170.461   2 
   0  -1   6 1223.62 211.220   2 
   0   1   6 1128.55 184.485   2 
   0  -1  -6 1394.37 201.697   2 
   0   1  -6 1511.94 231.031   2 
   0  -1   7 2492.37 315.236   2 
   0  -1  -7 3243.22 323.828   2 
   0   1   7 2675.77 306.626   2 
   0   1   8 12909.8 694.484   2 
   0  -1   8 12876.6 743.895   2 
   0  -1   9 19028.3 957.854   2 
   0   1   9 18540.5 902.138   2 
   0   1  10 273.468 159.019   2 
   0  -1  10 736.357 232.953   2 
   0   1  11 3220.64 433.256   2 
   0  -1  11 2579.90 393.909   2 
   0  -1  12 819.611 282.173   2 
   0  -2   1 163912. 2100.12   2 
   0   2  -1 126537. 2092.09   2 
   0  -2   2 141.657 91.0112   2 
   0  -2  -2 159.193 59.4862   2 
   0   2   2 56.4270 54.8344   2 
   0   2  -2 119.089 89.8599   2 
   0   2   2 185.904 79.1718   1 
   0  -2  -3 279.268 82.8290   2 
   0   2  -3 373.810 127.953   2 
   0  -2   3 250.107 125.202   2 
   0   2   3 232.092 87.5846   2 
   0  -2  -4 32423.8 777.733   2 
   0   2   4 32753.0 797.870   2 
   0  -2   4 32664.3 906.691   2 
   0   2  -4 31996.4 893.397   2 
   0   2   5 1352.86 176.411   2 
   0   2  -5 1746.59 228.768   2 
   0  -2   5 1406.39 205.245   2 
   0  -2  -5 1204.84 149.812   2 
   0  -2   6 34301.8 1100.29   2 
   0  -2  -6 33419.9 945.652   2 
   0   2   6 35197.2 1003.31   2 
   0   2  -6 36187.6 1136.85   2 
   0   2   7 26619.6 933.724   2 
   0  -2   7 27471.6 1032.56   2 
   0  -2  -7 28219.0 953.908   2 
   0  -2   8-33.4146 116.306   2 
   0   2   8 83.1929 117.417   2 
   0  -2   9 3982.03 456.618   2 
   0   2   9 4122.73 418.904   2 
   0   2  10 1110.27 242.328   2 
   0   2  10 1040.32 246.729   1 
   0  -2  10 1375.63 310.471   2 
   0  -2  11 513.648 240.132   2 
   0  -2  12 1464.28 355.913   2 
   0   3   0 57.8155 44.9310   2 
   0  -3   0 380.016 75.6491   2 
   0   3   1 573521. 7417.80   1 
   0   3  -1 575780. 7583.93   2 
   0  -3  -1 576977. 7422.71   1 
   0  -3   1 555065. 7563.25   2 
   0  -3   2 17138.7 533.713   2 
   0   3   2 16496.9 381.655   1 
   0  -3  -2 18175.6 372.374   2 
   0   3  -2 18772.5 570.699   2 
   0   3  -3 1748.45 196.623   2 
   0  -3  -3 1893.24 140.067   2 
   0   3   3 1654.99 142.233   1 
   0  -3   3 1695.69 207.602   2 
   0  -3   4 136193. 2428.30   2 
   0   3   4 136240. 2147.11   1 
   0  -3  -4 133059. 2136.60   2 
   0   3   4 135908. 2162.10   2 
   0   3  -4 142163. 2477.37   2 
   0  -3   5 23345.4 851.981   2 
   0  -3  -5 22315.8 666.393   2 
   0   3   5 23419.6 681.182   1 
   0   3   5 22404.5 683.695   2 
   0  -3   6 436.967 154.348   2 
   0  -3  -6 442.130 105.597   2 
   0   3   6 463.608 129.813   2 
   0   3   7 7203.20 436.197   1 
   0  -3   7 7404.22 537.315   2 
   0   3   7 7280.23 455.599   2 
   0  -3  -7 6795.45 431.577   2 
   0   3   8 3736.34 338.317   1 
   0  -3  -8 3544.70 341.725   2 
   0  -3   8 3142.08 380.288   2 
   0   3   8 3597.76 356.283   2 
   0   3   9 6203.79 463.572   1 
   0  -3   9 6492.12 597.345   2 
   0   3   9 5471.42 470.835   2 
   0  -3  10 2613.24 417.421   2 
   0   3  10 2401.21 313.899   1 
   0  -3  11 411.078 228.544   2 
   0  -3  12 3225.37 509.283   2 
   0  -3  13 681.726 271.118   2 
   0  -4   0 53287.4 911.703   2 
   0   4   0 51876.6 915.229   2 
   0   4  -1 53898.6 1025.82   2 
   0  -4   1 54581.4 1040.67   2 
   0   4   1 54115.2 914.146   1 
   0  -4  -1 53827.6 920.549   1 
   0   4   2 219.264 88.5158   1 
   0  -4   2 214.199 138.478   2 
   0   4  -2 139.327 101.387   2 
   0  -4  -2 235.362 87.3309   1 
   0  -4  -3 16464.9 404.533   2 
   0  -4   3 16846.8 617.773   2 
   0   4   3 16734.7 439.874   1 
   0  -4   4 51513.1 1279.86   2 
   0   4   4 49275.2 993.652   1 
   0  -4  -4 51040.2 981.044   2 
   0   4   5 15444.2 525.914   1 
   0  -4   5 16206.0 700.638   2 
   0  -4  -5 15963.7 524.504   2 
   0   4  -5 16063.1 717.252   2 
   0  -4  -6 9904.49 436.796   2 
   0  -4   6 10861.4 627.252   2 
   0   4   6 11621.7 525.745   1 
   0  -4  -7 26185.6 849.345   2 
   0   4   7 26430.4 853.610   1 
   0  -4   7 26639.9 1077.12   2 
   0   4   8 8899.70 539.834   1 
   0  -4  -8 8322.41 511.868   2 
   0  -4   8 7830.45 607.985   2 
   0  -4   9 6647.02 593.015   2 
   0   4   9 7649.05 510.976   1 
   0  -4  10 3003.23 452.654   2 
   0   4  10 3109.90 335.392   1 
   0  -4  11 402.092 186.650   2 
   0  -4  12 2034.04 424.213   2 
   0  -4  13 269.889 254.025   2 
   0   5   0-64.4650 73.2792   2 
   0  -5   0-7.04383 90.8238   2 
   0  -5  -1 19709.8 497.381   1 
   0  -5  -1 19378.1 431.832   2 
   0  -5   1 22110.2 608.018   2 
   0   5  -1 20021.8 572.695   2 
   0  -5   2 2507.23 237.989   2 
   0   5   2 3123.94 177.630   1 
   0   5  -2 2827.54 243.380   2 
   0  -5  -2 2855.39 176.445   1 
   0  -5   3 149310. 2691.65   2 
   0   5   3 155434. 2340.41   1 
   0  -5  -3 155500. 2247.39   2 
   0   5  -3 157656. 2713.45   2 
   0  -5   4 95.7234 135.029   2 
   0  -5  -4-12.0884 53.0239   2 
   0   5  -4 183.858 132.441   2 
   0   5   4-24.3340 75.6556   1 
   0  -5  -5 17430.5 525.325   2 
   0   5   5 16567.7 552.834   1 
   0   5  -5 17650.5 766.216   2 
   0  -5   5 17941.4 770.511   2 
   0   5   6 89.4088 99.0190   1 
   0  -5   6 267.732 167.378   2 
   0  -5  -6 96.7631 69.0773   2 
   0   5   7 3042.75 257.209   1 
   0  -5   7 3288.45 378.292   2 
   0  -5  -7 3135.69 269.644   2 
   0  -5   8 29145.1 1230.46   2 
   0  -5  -8 31908.0 994.048   2 
   0   5   8 28507.0 895.836   1 
   0   5   9 4490.21 354.785   1 
   0  -5   9 5382.29 551.639   2 
   0  -5  10 8306.37 727.383   2 
   0  -5  11-112.617 194.749   2 
   0  -5  12 333.949 244.413   2 
   0  -6   0 761082. 10209.8   2 
   0   6   0 787833. 10224.0   2 
   0  -6  -1 24522.6 620.154   1 
   0  -6   1 25617.9 712.937   2 
   0  -6  -1 25699.1 554.473   2 
   0   6  -1 25673.7 702.355   2 
   0  -6   2 517.063 140.454   2 
   0   6   2 470.417 103.461   1 
   0  -6  -2 381.228 97.4279   1 
   0   6  -2 521.165 142.889   2 
   0   6  -3 22755.3 779.799   2 
   0  -6  -3 21494.1 472.633   2 
   0   6   3 22181.3 558.422   1 
   0  -6  -3 21661.1 557.206   1 
   0  -6   3 21741.0 769.127   2 
   0   6  -4 1142.52 202.478   2 
   0  -6   4 1294.13 214.366   2 
   0  -6  -4 1339.02 112.915   2 
   0   6   4 1277.80 133.757   1 
   0  -6  -5 1623.87 143.724   2 
   0  -6   5 1328.79 253.985   2 
   0   6   5 1171.00 157.585   1 
   0  -6  -6 728.957 118.848   2 
   0   6   6 802.624 146.974   1 
   0  -6   6 1056.47 229.066   2 
   0  -6  -7 1198.32 162.306   2 
   0   6   7 1043.73 163.378   1 
   0  -6  -8 11652.2 558.911   2 
   0  -6   8 12182.4 792.101   2 
   0   6   8 12458.8 574.912   1 
   0  -6   9 4772.63 523.280   2 
   0   6   9 4872.59 379.604   1 
   0  -6  10 1551.76 348.692   2 
   0  -6  11 330.506 211.463   2 
   0  -6  12 1490.27 387.761   2 
   0   7   0 669.524 145.843   2 
   0  -7   0 919.684 177.034   2 
   0  -7  -1 5728.77 298.407   1 
   0   7  -1 5390.76 316.949   2 
   0  -7   1 5889.24 342.591   2 
   0  -7  -1 5669.20 254.151   2 
   0  -7   2 4358.75 307.541   2 
   0  -7  -2 4699.73 201.561   2 
   0  -7  -2 4522.66 252.439   1 
   0   7  -2 5156.46 346.548   2 
   0   7   2 4582.08 256.246   1 
   0   7  -3 901.246 163.372   2 
   0  -7   3 1005.96 195.299   2 
   0  -7  -3 1006.79 134.459   1 
   0   7   3 1078.84 138.009   1 
   0  -7  -4 42506.2 932.481   1 
   0   7   4 44376.0 940.324   1 
   0  -7  -4 43810.1 802.962   2 
   0   7  -4 44173.7 1267.47   2 
   0  -7   4 44867.7 1273.09   2 
   0  -7   5 64115.8 1689.04   2 
   0   7   5 64360.0 1258.59   1 
   0  -7  -5 63712.3 1143.56   2 
   0  -7   6 3091.22 366.308   2 
   0  -7  -6 3144.62 213.396   2 
   0   7   6 3021.33 246.690   1 
   0   7   7 8859.50 438.204   1 
   0  -7  -7 9394.89 428.502   2 
   0  -7   7 10145.2 700.417   2 
   0  -7   8 3239.83 420.069   2 
   0  -7  -8 3606.01 292.469   2 
   0   7   8 3379.93 275.828   1 
   0   7   9 1279.13 199.391   1 
   0  -7   9 1444.63 332.191   2 
   0  -7  10 307.338 215.712   2 
   0  -7  11 180.538 188.850   2 
   0  -7  12 721.667 285.230   2 
   0   8   0 129874. 2177.60   2 
   0  -8   0 132534. 2192.74   2
[truncated: 370,121 more chars]
